# Supplementary material for: Evolution and Taxonomic Significance of Seed Micromorphology in Impatiens (Balsaminaceae)
Source: Front Plant Sci. 2022 Feb 16;13:835943. doi: 10.3389/fpls.2022.835943 (PMC8889038; doi:10.3389/fpls.2022.835943)
Supplement: Supplementary file 2 [file Table_1.XLSX]

## Sheet: GenBank Accession Number_x0009_
Supplementary Table 1. GenBank accession numbers for species in the phylogenetic analysis
Species	ITS	atpB-rbcL
Hydrocera triflora	AY348853	DQ147895
Impatiens acaulis	KR011120	/
Impatiens alboflava	KJ472431	KJ472455
Impatiens apalophylla	KP776061	KP776011
Impatiens apsotis	AY348744	DQ147810
Impatiens aquatilis	AY348745	DQ147811
Impatiens arguta	AY348746	DQ147812
Impatiens aureliana	AY348747	DQ147814
Impatiens auriculata	MN095283	MN095284
Impatiens bahanensis	/	/
Impatiens balfourii	MK161039	DQ147817
Impatiens balsamina	MZ191042	DQ147816
Impatiens begoniifolia	AY348752	DQ147819
Impatiens blepharosepala	/	/
Impatiens blinii	KP776063	KP776013
Impatiens bodinieri	/	/
Impatiens burtonii	AY348757	/
Impatiens capensis	AY712663	DQ147823
Impatiens chekiangensis	KP776064	KP776014
Impatiens chimiliensis	AY348760	DQ147824
Impatiens chinensis	AY348761	DQ147825
Impatiens chloroxantha	MN974574	MN974557
Impatiens clavigera	KP776068	KP776018
Impatiens commelinoides	/	/
Impatiens conchibracteata	AY348765	DQ147829
Impatiens cordata	AY348768	/
Impatiens cyanantha	AY348770	DQ147833
Impatiens cyathiflora	AY348771	DQ147834
Impatiens davidii	KP776070	MN974551
Impatiens delavayi	AY348773	DQ147836
Impatiens dicentra	/	/
Impatiens drepanophora	MH377208	DQ147838
Impatiens falcifer	KP776072	KP776022
Impatiens fenghwaiana	AY348779	DQ147842
Impatiens fischeri	AY348781	DQ147843
Impatiens fragicolor	KP776073	KP776023
Impatiens galactica	MH881154	MH881108
Impatiens gardneriana	KX261217	KF562062
Impatiens garrettii	KC905487	KC905564
Impatiens glandulifera	MK161040	LC379699
Impatiens guizhouensis	/	/
Impatiens henslowiana	KT254230	KF562064
Impatiens holocentra	AY348793	HE647195
Impatiens huangyanensis	KP768419
Impatiens hunanensis	KP776077	KP776028
Impatiens jinggangensis	/	/
Impatiens jinpingensis	/	/
Impatiens kerriae	KC905492	KC905607
Impatiens larsenii	KC905493	KC905593
Impatiens latipetala	/	/
Impatiens lepida	/	/
Impatiens leptocaulon	KP776080	KP776032
Impatiens linearisepala	/	/
Impatiens longialata	/	/
Impatiens longshanensis	/	/
Impatiens macrovexilla	KP776082	KP776034
Impatiens maculifera	MN095280	MN095281
Impatiens malipoensis	KP776083	KP776035
Impatiens morsei	KP776086	KP776037
Impatiens meyana	/	/
Impatiens obesa	KP776091	KP776042
Impatiens mengtszeana	AY348806	DQ147858
Impatiens meruensis	/	/
Impatiens monticola	AY348810	DQ147860
Impatiens muscicola	KC905500	KC905547
Impatiens namkatensis	KC905503	KC905598
Impatiens napoensis	AY348811	DQ147861
Impatiens nasuta	MN862750	MN862751
Impatiens noli-tangere	LC465177	KP776039
Impatiens nyimana	KP776090	KP776041
Impatiens omeiana	KP776092	KC905619
Impatiens patula	KC905509	KC905549
Impatiens pianmaensis	/	/
Impatiens pingxiangensis	KP776093	KP776043
Impatiens piufanensis	KP776094	/
Impatiens platysepala	MN974572	MN974555
Impatiens poculifer	AY348820	DQ147870
Impatiens polyneura	/	/
Impatiens principis	KP776096	KP776026
Impatiens pritzelii	/	/
Impatiens pseudokingii	/	/
Impatiens pseudoviola	/	/
Impatiens psittacina	KC905520	KC905597
Impatiens pterosepala	KP776097	KP776046
Impatiens pulchra	MH377221	/
Impatiens purpureifolia	/	/
Impatiens qingchengensis	HQ718764	/
Impatiens racemosa	KC905522	DQ147873
Impatiens radiata	KC905523	KC905573
Impatiens rapiformis	/	/
Impatiens rectangula	AY348825	DQ147874
Impatiens reptans	/	/
Impatiens rubrostriata	AY348828	DQ147876
Impatiens rugata	/	/
Impatiens rupestris	/	/
Impatiens siculifer	AY348831	KP776049
Impatiens siculifer var. mitis	/	/
Impatiens soulieana	AY348833	DQ147880
Impatiens stenantha	/	/
Impatiens stenosepala	AY348835	DQ147881
Impatiens sterilis	/	/
Impatiens stuhlmannii	/	/
Impatiens sulcata	KP776103	KP776051
Impatiens teitensissubsp. teitensis	/	/
Impatiens textori	AY348841	LC465213
Impatiens tianlinensis	KT321312	KT321311
Impatiens tomentella	/	/
Impatiens tripetala	MH377211	/
Impatiens tsangshanensis	/	/
Impatiens tubulosa	KP776108	KP776056
Impatiens uliginosa	AY348845	DQ147887
Impatiens walleriana	AY348849	DQ147892
Impatiens wenshanensis	KP776110	KP776057
Impatiens wilsonii	KP776111	KP776058
Impatiens wuyuanensis	/	/
Impatiens xanthina	AY348850	DQ147893
Impatiens xishuangbannaensis	/	/
Impatiens yingjiangensis	AY348851	DQ147894
