# Supplementary material for: Evolution and Taxonomic Significance of Seed Micromorphology in Impatiens (Balsaminaceae)
Source: Front Plant Sci. 2022 Feb 16;13:835943. doi: 10.3389/fpls.2022.835943 (PMC8889038; doi:10.3389/fpls.2022.835943)
Supplement: Supplementary file 3 [file Table_2.XLSX]

## Sheet: Vouchers
Supplementary Table 2. Vouchers for the observations of seeds used in this study.
Species	Locality	Voucher
Impatiens apsotis	China, Sichuan	791442
Impatiens aquatilis	China, Yunnan	791336
Impatiens aureliana	China, Yunnan	791335
Impatiens bahanensis	China, Yunnan	791384
Impatiens blepharosepala	China, Hunan	21257
Impatiens blinii	China, Yunnan	791458
Impatiens bodinieri	China, Hunan	35447
Impatiens burtonii	Kenya, Kakamega	SAJIT-004689
Impatiens chekiangensis	China, Zhejiang	35448
Impatiens chimiliensis	China, Yunnan	791373
Impatiens chinensis	China, Hunan	21258
Impatiens chloroxantha	China, Fujian	35450
Impatiens clavigera	China, Yunnan	35490
Impatiens commelinoides	China, Hunan	21269
Impatiens cyanantha	China, Guizhou	21132
Impatiens cyathiflora	China, Yunnan	35482
Impatiens davidii	China, Sichuan	791437
Impatiens delavayi	China, Yunnan	791461
Impatiens dicentra	China, Chongqing	791409
Impatiens drepanophora	China, Xizang	791426
Impatiens falcifer	China, Xizang	35455
Impatiens fenghwaiana	China, Jiangxi	35452
Impatiens fragicolor	China, Xizang	791419
Impatiens guizhouensis	China, Yunnan	CS2014015
Impatiens holocentra	China, Yunnan	PS-00443
Impatiens huangyanensis	China, Zhejiang	35468
Impatiens hunanensis	China, Hunan	791237
Impatiens jinggangensis	China, Hunan	21137
Impatiens jinpingensis	China, Yunnan	35477
Impatiens kerriae	China, Yunnan	PS-00408
Impatiens latipetala	China, Yunnan	35480
Impatiens lepida	China, Hunan	PS-00431
Impatiens leptocaulon	China, Hunan	21138
Impatiens linearisepala	China, Yunnan	35485
Impatiens longialata	China, Hunan	791306
Impatiens longshanensis	China, Hunan	35443
Impatiens macrovexilla	China, Hunan	21195
Impatiens maculifera	China, Yunnan	35475
Impatiens morsei	China, Guangxi	CS2014030
Impatiens meyana	China, Yunnan	CS2014028
Impatiens obesa	China, Guangdong	35442
Impatiens mengtszeana	China, Yunnan	PS00428
Impatiens meruensis	Kenya, Kakamega	SAJIT-005089
Impatiens monticola	China, Sichuan	791448
Impatiens napoensis	China, Yunnan	791325
Impatiens nasuta	China, Chongqing	791410
Impatiens noli-tangere	China, Hunan	791233
Impatiens nyimana	China, Xizang	791420
Impatiens omeiana	China, Sichuan	791440
Impatiens pianmaensis	China, Yunnan	PS-00446
Impatiens pingxiangensis	China, Guangxi	CS2014020
Impatiens piufanensis	China, Hunan	21253
Impatiens platysepala	China, Jiangxi	35469
Impatiens poculifer	China, Yunnan	791452
Impatiens polyneura	China, Hunan	21263
Impatiens principis	China, Yunnan	PS00410
Impatiens pritzelii	China, Hunan	21254
Impatiens pseudokingii	China, Yunnan	PS-00451
Impatiens pseudoviola	Kenya, Ngangao	SAJIT-004196
Impatiens pterosepala	China, Hubei	791307
Impatiens purpureifolia	China, Yunnan	35473
Impatiens racemosa	China, Yunnan	791442
Impatiens radiata	China, Yunnan	791454
Impatiens rapiformis	China, Yunnan	21289
Impatiens rectangula	China, Yunnan	791450
Impatiens reptans	China, Hunan	35458
Impatiens rubrostriata	China, Yunnan	21278
Impatiens rugata	China, Yunnan	PS00414
Impatiens rupestris	China, Hunan	772938
Impatiens siculifer	China, Hunan	PS00433
Impatiens siculifer var. mitis	China, Yunnan	791457
Impatiens soulieana	China, Sichuan	791443
Impatiens stenantha	China, Yunnan	PS-00442
Impatiens stenosepala	China, Chongqing	791405
Impatiens sterilis	China, Yunnan	PS-00437
Impatiens stuhlmannii	Kenya, Kakamega	SAJIT-005047
Impatiens sulcata	China, Jiangxi	791393
Impatiens teitensissubsp. teitensis	Kenya, Ngangao	SAJIT-004139
Impatiens tomentella	China, Yunnan	PS-00432
Impatiens tripetala	China, Yunnan	791336
Impatiens tsangshanensis	China, Yunnan	791462
Impatiens tubulosa	China, Jiangxi	34627
Impatiens uliginosa	China, Yunnan	PS-00399
Impatiens walleriana	China, Hunan	21222
Impatiens wenshanensis	China, Yunnan	35470
Impatiens wuyuanensis	China, Jiangxi	35446
Impatiens xanthina	China, Yunnan	PS-00448
Impatiens xishuangbannaensis	China, Yunnan	PS-00407
Impatiens yingjiangensis	China, Yunnan	791329
