# Supplementary material for: Evolution and Taxonomic Significance of Seed Micromorphology in Impatiens (Balsaminaceae)
Source: Front Plant Sci. 2022 Feb 16;13:835943. doi: 10.3389/fpls.2022.835943 (PMC8889038; doi:10.3389/fpls.2022.835943)
Supplement: Supplementary file 4 [file Table_3.XLSX]

## Sheet: Character matrix
Supplementary Table 3. Character matrix in this study.
Species	character 1	character 2	character 3	character 4	character 5															0 细网状，1负网状，2 条纹状，3指状，4丘状，5 龙骨状，6鳞片状，7螺纹，8冠状，9颗粒
Impatiens burtonii	3	2	7	1	1												2
Impatiens stuhlmannii	2	0	0	1	2												1
Impaiens psedoviola	2	2	8	1	2												1
Impatiens galactica	2	2	7	1	0												1
Impatiens meruensis	2	0	1	1	1												1
Impatiens aureliana	2	2	8	1	0												1
Impatiens muscicola	0	2	9	1	0												1
Impatiens patula	2	2	8	1	1												2
Impatiens balsamina	3	2	9	1	2												2
Impatiens walleriana	2	2	8	1	0												2
Impatiens chinensis	3	0	1	1	1												2
Impatiens gardneriana	0	2	7	1	2												1
Impatiens tripetala	0	2	7	1	1												1
Impatiens acaulis	0	2	6	1	0												2
Impatiens cordata	0	0	2	1	1												1
Impatiens henslowiana	2	0	2	1	0												2
Impatiens begoniifolia	2	2	6	1	2												2
Impatiens napoensis	0	2	6	0	0												2
Impatiens tomentella	0	2	6	0	0												1
Impatiens mengtszeana	0	2	6	0	1												0
Impatiens monticola	2	2	6	1	0												1
Impatiens pulchra	2	2	6	1	2												2
Impatiens garrettii	0	2	6	1	0												2
Impatiens xanthina	2	2	8	0	0												1
Impatiens yingjiangensis	2	2	6	0	0												2
Impatiens jinpingensis	0	2	6	1	0												1
Impatiens latipetala	0	2	6	1	0												1
Impatiens hunanensis	0	0	2	1	0												2
Impatiens rubrostriata	3	0	0	0	0												2
Impatiens conchibracteata	3	0	0	0	0												2
Impatiens blepharosepala	0	0	2	1	0												2
Impatiens leptocaulon	1	0	2	1	0												2
Impatiens macrovexilla	0	0	2	1	0												1
Impatiens pterosepala	0	0	2	1	0												2
Impatiens wuyuanensis	0	1	3	1	2												2
Impatiens longialata	0	1	5	1	1												1
Impatiens nasuta	0	1	5	0	0												1
Impatiens noli-tangere	0	1	5	1	1												0
Impatiens capensis	0	1	5	0	0												1
Impatiens bodinieri	3	0	2	1	0												2
Impatiens meyana	1	0	2	1	0												2
Impatiens commelinoides	0	0	2	1	0												1
Impatiens lepida	0	0	2	1	0												1
Impatiens piufanensis	1	0	2	1	0												2
Impatiens reptans	2	0	2	1	0												1
Impatiens dicentra	0	0	0	0	0												2
Impatiens longshanensis	0	0	0	0	0												2
Impatiens davidii	2	0	0	0	0												1
Impatiens apsotis	0	1	3	1	2												2
Impatiens soulieana	0	0	2	1	0												2
Impatiens delavayi	2	1	3	1	2												1
Impatiens poculifer	2	0	2	1	1												0
Impatiens textorii	0	0	0	0	0												1
Impatiens chekiangensis	0	1	3	1	0												1
Impatiens huangyanensis	0	1	3	1	1												0
Impatiens chloroxantha	0	1	3	1	2												0
Impatiens platysepala	0	1	3	1	2												0
Impatiens teitensis subsp. teitensis	2	0	2	1	0												0
Impatiens fischeri	?	?	?	?	?												?
Impatiens arguta	3	0	2	0	0												2
Impatiens pianmaensis	0	1	3	1	0												1
Impatiens tsangshanensis	0	0	2	1	1												1
Impatiens aquatilis	0	0	1	1	0												1
Impatiens cyanantha	0	0	1	1	0												1
Impatiens fenghwaiana	0	1	3	1	0												1
Impatiens jinggangensis	0	0	2	1	0												2
Impatiens uliginosa	0	0	2	0	0												1
Impatiens bahanensis	0	1	3	1	0												1
Impatiens rectangula	0	1	3	1	2												1
Impatiens pseudokingii	0	1	3	1	0												1
Impatiens chimiliensis	0	0	2	1	0												1
Impatiens sterilis	0	1	3	1	0												0
Impatiens cyathiflora	2	1	3	1	2												1
Impatiens blinii	3	0	0	0	0												2
Impatiens holocentra	0	1	3	1	0												1
Impatiens nyimana	0	1	3	1	2												1
Impatiens drepanophora	2	1	4	1	2												2
Impatiens principis	2	1	4	1	2												1
Impatiens stenantha	0	0	0	0	0												1
Impatiens siculifer	0	0	2	1	0												1
Impatiens siculifer var. mitis	2	1	3	1	0												1
Impatiens racemosa	2	1	3	1	0												1
Impatiens radiata	0	1	3	1	0												1
Impatiens fragicolor	0	0	2	1	0												0
Impatiens glandulifera	0	0	1	1	0												2
Impatiens sulcata	2	0	1	1	0												1
Impatiens falcifer	1	1	3	1	2												1
Impatiens balfourii	0	0	1	1	1												2
Impatiens morsei	1	2	7	0	0												1
Impatiens pingxiangensis	1	2	7	0	0												1
Impatiens obesa	1	2	7	0	0												1
Impatiens polyneura	1	2	7	1	1												1
Impatiens rupestris	1	2	7	0	0												1
Impatiens alboflava	0	2	9	0	0												1
Impatiens larsenii	0	2	9	0	0												1
Impatiens namkatensis	0	0	2	1	1												0
Impatiens psittacina	?	2	9	1	1												?
Impatiens kerriae	0	2	8	1	0												0
Impatiens linearisepala	3	0	0	0	0												1
Impatiens wenshanensis	0	0	0	0	0												2
Impatiens xishuangbannaensis	3	0	0	0	0												1
Impatiens stenosepala	0	0	0	0	0												1
Impatiens omeiana	0	0	0	0	0												0
Impatiens wilsonii	0	0	0	0	0												0
Impatiens tubulosa	0	0	0	0	0												0
Impatiens pritzelii	0	0	0	0	0												0
Impatiens guizhouensis	0	0	0	0	0												0
Impatiens auriculata	0	0	0	0	0												0
Impatiens tianlinensis	0	0	0	0	0												1
Impatiens qingchengshanica	0	0	0	0	0												0
Impatiens malipoensis	0	0	0	0	0												1
Impatiens rapiformis	0	0	0	0	0												0
Impatiens apalophylla	0	0	0	0	0												1
Impatiens clavigera	0	0	0	0	0												0
Impatiens purpureifolia	0	0	0	0	0												0
Impatiens maculifera	0	0	0	0	0												1
Impatiens rugata	0	0	0	0	0												1
Hydrocera triflora	1	0	0	0	0												0
character 1. seed shape: 0 ellipsoid, 1 oblong, 2 ovate, 3 subspheroid
character 2. primary ornamentation: 0 reticulate type, 1 protrusive type, 2 appendicular type
character 3. secondary ornamentation: 0 fine reticulate, 1 areolate, 2 striate, 3 digitiform, 4 clustered, 5 carinate, 6 squamalate, 7 threaded, 8 cristate, 9 granulate
character 4. periclinal cell wall: 0 concave, 1 convex
character 5. anticlinal cell wall: 0 irregularly curved, 1 straight, 2 unclear
