# Supplementary material for: Evolution and Taxonomic Significance of Seed Micromorphology in Impatiens (Balsaminaceae)
Source: Front Plant Sci. 2022 Feb 16;13:835943. doi: 10.3389/fpls.2022.835943 (PMC8889038; doi:10.3389/fpls.2022.835943)
Supplement: Supplementary file 5 [file Table_4.XLSX]

## Sheet: references
Supplementary Table 4. the related references of Seed Micromorphology in this study
Species	Locality	Reference
Impatiens arguta	China, Yunnan	Cai et al., 2013
Impatiens galactica	Madagascar, Antsiranana	Fischer et al., 2017
Impatiens conchibracteata	China, Sichuan	Lu and Chen, 1991
Impatiens balfourii	Insubria, Istria	Najberek et al.,2020
Impatiens glandulifera	Insubria, Cracow
Impatiens pulchra	India, West Sikkim	Rewicz et al., 2020a
Impatiens capensis	Poland	Rewicz et al., 2020b
Impatiens begoniifolia	China, Yunnan	Song et al., 2005
Impatiens acaulis	India, W Ghats	Utami, and Shimizu,2005
Impatiens alboflava	Indonesia, W Sumatra
Impatiens balsamina	India, Burma Indonesia
Impatiens cordata	India, W Ghats
Impatiens gardneriana	India, W Ghats
Impatiens garrettii	Thailand, Chiang Mai
Impatiens henslowiana	Indochina
Impatiens larsenii	Thailand, Surathani
Impatiens muscicola	Thailand
Impatiens namkatensis	Thailand, Maehonson
Impatiens patula	Thailand, Chiang Mai
Impatiens psittacina	Thailand, Chiang Mai
Impatiens textori	Japan, Ishikawa
Impatiens apalophylla	China, Guangxi	Xia, 2020
Impatiens auriculata	China, Guangxi
Impatiens malipoensis	China, Yunnan
Impatiens qingchengensis	China, Sichuan
Impatiens tianlinensis	China, Guangxi
Impatiens wilsonii	China, Sichuan
