# Supplementary material for: Evolution and Taxonomic Significance of Seed Micromorphology in Impatiens (Balsaminaceae)
Source: Front Plant Sci. 2022 Feb 16;13:835943. doi: 10.3389/fpls.2022.835943 (PMC8889038; doi:10.3389/fpls.2022.835943)
Supplement: Supplementary file 6 [file Table_5.XLSX]

## Sheet: Sheet1
Supplementary Table 5. the qualitative and quantitative characters of each species.
Species	Seed size (mm)	length/width ratio	seed shape	primary ornamentation	secondary ornamentation	periclinal cell wall	anticlinal cell wall														0 细网状，1负网状，2 条纹状，3指状，4丘状，5 龙骨状，6鳞片状，7螺纹，8冠状，9颗粒
Impatiens burtonii	2.99×2.25	1.32889	subspheroid	appendicular type	threaded	convex	straight											2
Impatiens stuhlmannii	1.18×0.64	1.84375	ovate	reticulate type	fine reticulate	convex	unclear											1
Impaiens psedoviola	1.70×0.93	1.82796	ovate	appendicular type	cristate	convex	unclear											1
Impatiens galactica	2.50×1.50	1.66667	ovate	appendicular type	threaded	convex	irregularly curved											1
Impatiens meruensis	3.16×1.75	1.80571	ovate	reticulate type	areolate	convex	straight											1
Impatiens aureliana	1.72×0.99	1.73737	ovate	appendicular type	cristate	convex	irregularly curved											1
Impatiens muscicola	2.42×1.53	1.5817	ellipsoid	appendicular type	granulate	convex	irregularly curved											1
Impatiens patula	3.37×2.38	1.41597	ovate	appendicular type	cristate	convex	straight											2
Impatiens balsamina	2.82×2.26	1.24779	subspheroid	appendicular type	granulate	convex	unclear											2
Impatiens walleriana	2.02×1.37	1.47445	ovate	appendicular type	cristate	convex	irregularly curved											2
Impatiens chinensis	2.10×1.50	1.4	subspheroid	reticulate type	areolate	convex	straight											2
Impatiens gardneriana	2.61×1.53	1.70588	ellipsoid	appendicular type	threaded	convex	unclear											1
Impatiens tripetala	1.64×0.90	1.82222	ellipsoid	appendicular type	threaded	convex	straight											1
Impatiens acaulis	0.89×0.62	1.43548	ellipsoid	appendicular type	squamalate	convex	irregularly curved											2
Impatiens cordata	2.53×1.66	1.5241	ellipsoid	reticulate type	striate	convex	straight											1
Impatiens henslowiana	3.36×2.33	1.44206	ovate	reticulate type	striate	convex	irregularly curved											2
Impatiens begoniifolia	1.95×1.35	1.44444	ovate	appendicular type	squamalate	convex	unclear											2
Impatiens napoensis	1.50×1.20	1.25	ellipsoid	appendicular type	squamalate	concave	irregularly curved											2
Impatiens tomentella	2.04×1.37	1.5	ellipsoid	appendicular type	squamalate	concave	irregularly curved											1
Impatiens mengtszeana	2.09×0.98	2.13265	ellipsoid	appendicular type	squamalate	concave	straight											0
Impatiens monticola	1.74×1.10	1.58182	ovate	appendicular type	squamalate	convex	irregularly curved											1
Impatiens pulchra	1.40×0.96	1.45833	ovate	appendicular type	squamalate	convex	unclear											2
Impatiens garrettii	3.07×2.19	1.40183	ellipsoid	appendicular type	squamalate	convex	irregularly curved											2
Impatiens xanthina	1.40×0.75	1.86667	ovate	appendicular type	cristate	concave	irregularly curved											1
Impatiens yingjiangensis	1.36×0.94	1.44681	ovate	appendicular type	squamalate	concave	irregularly curved											2
Impatiens jinpingensis	1.81×1.22	1.49	ellipsoid	appendicular type	squamalate	convex	irregularly curved											1
Impatiens latipetala	2.03×1.44	1.41	ellipsoid	appendicular type	squamalate	convex	irregularly curved											1
Impatiens hunanensis	2.71×1.97	1.37563	ellipsoid	reticulate type	striate	convex	irregularly curved											2
Impatiens rubrostriata	3.05×2.80	1.08929	subspheroid	reticulate type	fine reticulate	concave	irregularly curved											2
Impatiens conchibracteata	2.60×2.10	1.2381	subspheroid	reticulate type	fine reticulate	concave	irregularly curved											2
Impatiens blepharosepala	3.40×2.70	1.25926	ellipsoid	reticulate type	striate	convex	irregularly curved											2
Impatiens leptocaulon	2.13×1.17	1.10526	oblong	reticulate type	striate	convex	irregularly curved											2
Impatiens macrovexilla	2.65×1.74	1.52299	ellipsoid	reticulate type	striate	convex	irregularly curved											1
Impatiens pterosepala	2.90×2.30	1.26087	ellipsoid	reticulate type	striate	convex	irregularly curved											2
Impatiens wuyuanensis	2.40×2.10	1.14286	ellipsoid	protrusive type	digitiform	convex	unclear											2
Impatiens longialata	3.82×2.38	1.60504	ellipsoid	protrusive type	carinate	convex	straight											1
Impatiens nasuta	4.45×2.54	1.75197	ellipsoid	protrusive type	carinate	concave	irregularly curved											1
Impatiens noli-tangere	3.90×1.90	2.05263	ellipsoid	protrusive type	carinate	convex	straight											0
Impatiens capensis	4.46×2.28	1.95614	ellipsoid	protrusive type	carinate	concave	irregularly curved											1
Impatiens bodinieri	3.26×2.61	1.24904	subspheroid	reticulate type	striate	convex	irregularly curved											2
Impatiens meyana	2.28×1.76	1.29545	oblong	reticulate type	striate	convex	irregularly curved											2
Impatiens commelinoides	3.60×2.00	1.8	ellipsoid	reticulate type	striate	convex	irregularly curved											1
Impatiens lepida	2.54×1.60	1.59	ellipsoid	reticulate type	striate	convex	irregularly curved											1
Impatiens piufanensis	2.64×1.90	1.38947	oblong	reticulate type	striate	convex	irregularly curved											2
Impatiens reptans	2.45×1.64	1.51	ovate	reticulate type	striate	convex	irregularly curved											1
Impatiens dicentra	2.50×2.20	1.13636	ellipsoid	reticulate type	fine reticulate	concave	irregularly curved											2
Impatiens longshanensis	2.47×2.22	1.11261	ellipsoid	reticulate type	fine reticulate	concave	irregularly curved											2
Impatiens davidii	1.70×1.10	1.54545	ovate	reticulate type	fine reticulate	concave	irregularly curved											1
Impatiens apsotis	2.34×1.61	1.45342	ellipsoid	protrusive type	digitiform	convex	unclear											2
Impatiens soulieana	3.32×2.32	1.43103	ellipsoid	reticulate type	striate	convex	irregularly curved											2
Impatiens delavayi	2.58×1.69	1.52663	ovate	protrusive type	digitiform	convex	unclear											1
Impatiens poculifer	2.50×1.12	2.23214	ovate	reticulate type	striate	convex	straight											0
Impatiens textorii	3.61×1.96	1.84184	ellipsoid	reticulate type	fine reticulate	concave	irregularly curved											1
Impatiens chekiangensis	3.20×1.80	1.77778	ellipsoid	protrusive type	digitiform	convex	irregularly curved											1
Impatiens huangyanensis	2.77×1.29	2.14729	ellipsoid	protrusive type	digitiform	convex	straight											0
Impatiens chloroxantha	2.74×1.36	2.01471	ellipsoid	protrusive type	digitiform	convex	unclear											0
Impatiens platysepala	2.80×0.90	3.11111	ellipsoid	protrusive type	digitiform	convex	unclear											0
Impatiens teitensis subsp. teitensis	3.69×1.61	2.29193	ovate	reticulate type	striate	convex	irregularly curved											0
Impatiens fischeri	?	?	?	?	?	?	?											?
Impatiens arguta	2.60×2.00	1.3	subspheroid	reticulate type	striate	concave	irregularly curved											2
Impatiens pianmaensis	2.79×1.52	1.85	ellipsoid	protrusive type	digitiform	convex	irregularly curved											1
Impatiens tsangshanensis	3.7×2.01	1.84	ellipsoid	reticulate type	striate	convex	straight											1
Impatiens aquatilis	2.51×1.56	1.60897	ellipsoid	reticulate type	areolate	convex	irregularly curved											1
Impatiens cyanantha	2.90×1.50	1.93333	ellipsoid	reticulate type	areolate	convex	irregularly curved											1
Impatiens fenghwaiana	2.13×1.10	1.93636	ellipsoid	protrusive type	digitiform	convex	irregularly curved											1
Impatiens jinggangensis	4.30×2.90	1.48276	ellipsoid	reticulate type	striate	convex	irregularly curved											2
Impatiens uliginosa	2.85×1.83	1.56	ellipsoid	reticulate type	striate	concave	irregularly curved											1
Impatiens bahanensis	2.61×1.43	1.83	ellipsoid	protrusive type	digitiform	convex	irregularly curved											1
Impatiens rectangula	1.87×1.20	1.55833	ellipsoid	protrusive type	digitiform	convex	unclear											1
Impatiens pseudokingii	2.96×1.81	1.64	ellipsoid	protrusive type	digitiform	convex	irregularly curved											1
Impatiens chimiliensis	2.11×1.08	1.9537	ellipsoid	reticulate type	striate	convex	irregularly curved											1
Impatiens sterilis	3.66×1.65	2.21	ellipsoid	protrusive type	digitiform	convex	irregularly curved											0
Impatiens cyathiflora	3.59×2.03	1.76847	ovate	protrusive type	digitiform	convex	unclear											1
Impatiens blinii	2.38×1.88	1.26596	subspheroid	reticulate type	fine reticulate	concave	irregularly curved											2
Impatiens holocentra	1.84×1.09	1.69	ellipsoid	protrusive type	digitiform	convex	irregularly curved											1
Impatiens nyimana	3.06×1.86	1.64516	ellipsoid	protrusive type	digitiform	convex	unclear											1
Impatiens drepanophora	1.20×1.03	1.16505	ovate	protrusive type	clustered	convex	unclear											2
Impatiens principis	2.27×1.51	1.50331	ovate	protrusive type	clustered	convex	unclear											1
Impatiens stenantha	2.12×1.51	1.45	ellipsoid	reticulate type	fine reticulate	concave	irregularly curved											1
Impatiens siculifer	1.70×1.10	1.54545	ellipsoid	reticulate type	striate	convex	irregularly curved											1
Impatiens siculifer var. mitis	2.66×2.05	1.3	ovate	protrusive type	digitiform	convex	irregularly curved											1
Impatiens racemosa	1.86×1.14	1.63158	ovate	protrusive type	digitiform	convex	irregularly curved											1
Impatiens radiata	2.28×1.35	1.7	ellipsoid	protrusive type	digitiform	convex	irregularly curved											1
Impatiens fragicolor	3.04×1.47	2.06803	ellipsoid	reticulate type	striate	convex	irregularly curved											0
Impatiens glandulifera	2.94×2.54	1.15748	ellipsoid	reticulate type	areolate	convex	irregularly curved											2
Impatiens sulcata	3.72×2.48	1.5	ovate	reticulate type	areolate	convex	irregularly curved											1
Impatiens falcifer	2.31×1.34	1.72388	oblong	protrusive type	digitiform	convex	unclear											1
Impatiens balfourii	2.49×2.09	1.19139	ellipsoid	reticulate type	areolate	convex	straight											2
Impatiens morsei	3.06×1.92	1.59375	oblong	appendicular type	threaded	concave	irregularly curved											1
Impatiens pingxiangensis	2.88×1.81	1.59116	oblong	appendicular type	threaded	concave	irregularly curved											1
Impatiens obesa	2.25×1.35	1.66667	oblong	appendicular type	threaded	concave	irregularly curved											1
Impatiens polyneura	3.02×1.87	1.61497	oblong	appendicular type	threaded	convex	straight											1
Impatiens rupestris	3.63×2.30	1.58	oblong	appendicular type	threaded	concave	irregularly curved											1
Impatiens alboflava	2.47×1.55	1.59355	ellipsoid	appendicular type	granulate	concave	irregularly curved											1
Impatiens larsenii	2.51×1.55	1.61935	ellipsoid	appendicular type	granulate	concave	irregularly curved											1
Impatiens namkatensis	2.03×0.82	2.47561	ellipsoid	reticulate type	striate	convex	straight											0
Impatiens psittacina	?	?	?	appendicular type	granulate	convex	straight											?
Impatiens kerriae	3.04×1.43	2.13	ellipsoid	appendicular type	cristate	convex	irregularly curved											0
Impatiens linearisepala	3.39×3.16	1.07	subspheroid	reticulate type	fine reticulate	concave	irregularly curved											1
Impatiens wenshanensis	3.08×2.24	1.375	ellipsoid	reticulate type	fine reticulate	concave	irregularly curved											2
Impatiens xishuangbannaensis	1.61×1.31	1.23	subspheroid	reticulate type	fine reticulate	concave	irregularly curved											1
Impatiens stenosepala	2.27×1.33	1.70677	ellipsoid	reticulate type	fine reticulate	concave	irregularly curved											1
Impatiens omeiana	2.45×1.20	2.04167	ellipsoid	reticulate type	fine reticulate	concave	irregularly curved											0
Impatiens wilsonii	3.43×1.48	2.31757	ellipsoid	reticulate type	fine reticulate	concave	irregularly curved											0
Impatiens tubulosa	3.20× 1.30	2.46154	ellipsoid	reticulate type	fine reticulate	concave	irregularly curved											0
Impatiens pritzelii	3.34×1.47	2.3	ellipsoid	reticulate type	fine reticulate	concave	irregularly curved											0
Impatiens guizhouensis	3.36×1.38	2.43478	ellipsoid	reticulate type	fine reticulate	concave	irregularly curved											0
Impatiens auriculata	7.77×2.93	2.65188	ellipsoid	reticulate type	fine reticulate	concave	irregularly curved											0
Impatiens tianlinensis	5.56×3.03	1.83498	ellipsoid	reticulate type	fine reticulate	concave	irregularly curved											1
Impatiens qingchengshanica	2.96×1.32	2.24242	ellipsoid	reticulate type	fine reticulate	concave	irregularly curved											0
Impatiens malipoensis	4.66×2.46	1.89431	ellipsoid	reticulate type	fine reticulate	concave	irregularly curved											1
Impatiens rapiformis	3.03×1.33	2.2782	ellipsoid	reticulate type	fine reticulate	concave	irregularly curved											0
Impatiens apalophylla	3.84×2.14	1.79439	ellipsoid	reticulate type	fine reticulate	concave	irregularly curved											1
Impatiens clavigera	5.77×2.47	2.33603	ellipsoid	reticulate type	fine reticulate	concave	irregularly curved											0
Impatiens purpureifolia	5.70×2.43	2.37	ellipsoid	reticulate type	fine reticulate	concave	irregularly curved											0
Impatiens maculifera	3.98×2.10	1.89524	ellipsoid	reticulate type	fine reticulate	concave	irregularly curved											1
Impatiens rugata	3.26×1.96	1.66	ellipsoid	reticulate type	fine reticulate	concave	irregularly curved											1
Hydrocera triflora	6.99×3.04	2.29934	oblong	reticulate type	fine reticulate	concave	irregularly curved											0
