# Supplementary material for: Evolution and Taxonomic Significance of Seed Micromorphology in Impatiens (Balsaminaceae)
Source: Front Plant Sci. 2022 Feb 16;13:835943. doi: 10.3389/fpls.2022.835943 (PMC8889038; doi:10.3389/fpls.2022.835943)
Supplement: Supplementary file 7 [file Table_6.XLSX]

## Sheet: Tree with node numbers
Tree with node numbers:
,=========15 Impatiens burtonii
,===14|
,===13| `=========16 Impatiens stuhlmannii
| |
,===12| `===============17 Impatiens pseudoviola
| |
| | ,===============19 Impatiens galactica
| `===18|
| `===============20 Impatiens meruensis
|
,===11| ,===25 Impatiens aureliana
| | ,===24|
| | ,===23| `===26 Impatiens muscicola
| | | |
| | ,===22| `=========27 Impatiens patula
| | | |
,===10| `===21| `===============28 Impatiens balsamina
| | |
| | `=====================29 Impatiens walleriana
| |
| | ,=====================32 Impatiens chinensis
| | ,===31|
,====9| `===30| `=====================33 Impatiens gardneriana
| | |
| | `===========================34 Impatiens tripetala
| |
| | ,===========================37 Impatiens acaulis
| | ,===36|
| `===35| `===========================38 Impatiens cordata
| |
| `=================================39 Impatiens henslowiana
|
| ,=========46 Impatiens begoniifolia
| ,===45|
| ,===44| `=========47 Impatiens napoensis
,====8| | |
| | | `===============48 Impatiens tomentella
| | ,===43|
| | | | ,=========51 Impatiens mengtszeana
| | | | ,===50|
| | ,===42| `===49| `=========52 Impatiens monticola
| | | | |
| | | | `===============53 Impatiens pulchra
| | | |
| | ,===41| `===========================54 Impatiens garrettii
,====7| | | |
| | | | | ,=====================57 Impatiens xanthina
| | | | | ,===56|
| | `===40| `===55| `=====================58 Impatiens yingjiangensis
| | | |
| | | `===========================59 Impatiens jinpingensis
| | |
| | `=======================================60 Impatiens latipetala
| |
| | ,=======================================63 Impatiens hunanensis
| | ,===62|
| `===61| `=======================================64 Impatiens rubrostriata
| |
| `=============================================65 Impatiens conchibracteata
|
| ,===============73 Impatiens blepharosepala
| ,===72|
| ,===71| `===============74 Impatiens leptocaulon
| | |
| ,===70| `=====================75 Impatiens macrovexilla
| | |
| | | ,=====================77 Impatiens pterosepala
| | `===76|
| | `=====================78 Impatiens wuyuanensis
| ,===69|
| | | ,===============82 Impatiens longialata
| | | ,===81|
,====6| | | ,===80| `===============83 Impatiens nasuta
| | | | | |
| | | `===79| `=====================84 Impatiens noli tangere
| | | |
| | | `===========================85 Impatiens capensis
| | ,===68|
| | | | ,===============90 Impatiens bodinieri
| | | | ,===89|
| | | | ,===88| `===============91 Impatiens meyana
| | | | | |
| | | | ,===87| `=====================92 Impatiens commelinoides
| | | | | |
| | | | | | ,=====================94 Impatiens lepida
| | | `===86| `===93|
| | | | `=====================95 Impatiens piufanensis
| | | |
| | | `=================================96 Impatiens reptans
| | ,===67|
| | | | ,========103 Impatiens dicentra
| | | | ,==102|
| | | | ,==101| `========104 Impatiens longshanensis
,====5| | | | | |
| | | | | ,==100| `==============105 Impatiens davidii
| | | | | | |
| | | | | ,===99| `====================106 Impatiens apsotis
| | | | | | |
| | | | | ,===98| `==========================107 Impatiens soulieana
| | `===66| | | |
| | | | | | ,==========================109 Impatiens delavayi
| | | `===97| `==108|
| | | | `==========================110 Impatiens poculifer
| | | |
| | | `======================================111 Impatiens textorii
,====4| | |
| | | | ,======================================114 Impatiens chekiangensis
| | | | ,==113|
| | | | | `======================================115 Impatiens huangyanensis
| | | `==112|
| | | | ,======================================117 Impatiens chloroxantha
| | | `==116|
| | | `======================================118 Impatiens platysepala
| | |
| | | ,========================================================120 Impatiens teitensis subsp. teitensis
| | `==119|
| | `========================================================121 Impatiens fischeri
| |
| `====================================================================122 Impatiens arguta
|
| ,==============133 Impatiens pianmaensis
| ,==132|
| ,==131| `==============134 Impatiens tsangshanensis
| | |
| ,==130| `====================135 Impatiens aquatilis
| | |
| | | ,====================137 Impatiens cyanantha
| ,==129| `==136|
| | | `====================138 Impatiens fenghwaiana
| ,==128| |
| | | `================================139 Impatiens jinggangensis
| | |
| | `======================================140 Impatiens uliginosa
| |
| ,==127| ,==========================144 Impatiens bahanensis
| | | ,==143|
| | | ,==142| `==========================145 Impatiens rectangula
| | | | |
| | | | `================================146 Impatiens pseudokingii
| | `==141|
| | | ,==========================149 Impatiens chimiliensis
,==========3| ,==126| | ,==148|
| | | | `==147| `==========================150 Impatiens sterilis
| | | | |
| | | | `================================151 Impatiens cyathiflora
| | | |
| | | | ,======================================154 Impatiens blinii
| | | | ,==153|
| | | `==152| `======================================155 Impatiens holocentra
| | | |
| | ,==125| `============================================156 Impatiens nyimana
| | | |
| | | | ,================================161 Impatiens drepanophora
| | | | ,==160|
| | | | ,==159| `================================162 Impatiens principis
| | | | | |
| | | | ,==158| `======================================163 Impatiens stenantha
| | | | | |
| | | | | | ,======================================165 Impatiens siculifer
| | | `==157| `==164|
| | | | `======================================166 Impatiens siculifer var mitis
| | ,==124| |
| | | | | ,============================================168 Impatiens racemosa
| | | | `==167|
| | | | `============================================169 Impatiens radiata
| | | |
| | | | ,======================================174 Impatiens fragicolor
| | | | ,==173|
| | | | ,==172| `======================================175 Impatiens glandulifera
| | | | | |
| | | | ,==171| `============================================176 Impatiens sulcata
| | | | | |
| | | `==170| `==================================================177 Impatiens falcifer
| | | |
| | | `========================================================178 Impatiens balfourii
| | |
| | | ,================================185 Impatiens morsei
| `==123| ,==184|
| | ,==183| `================================186 Impatiens pingxiangensis
| | | |
| | ,==182| `======================================187 Impatiens obesa
| | | |
| | | | ,======================================189 Impatiens polyneura
| | | `==188|
| | ,==181| `======================================190 Impatiens rupestris
| | | |
| | | | ,======================================193 Impatiens alboflava
=======2| | | | ,==192|
| | | | | `======================================194 Impatiens larsenii
| | ,==180| `==191|
| | | | | ,======================================196 Impatiens namkatensis
| | | | `==195|
| | | | `======================================197 Impatiens psittacina
| | | |
| `==179| `========================================================198 Impatiens kerriae
| |
| | ,============================================202 Impatiens linearisepala
| | ,==201|
| | ,==200| `============================================203 Impatiens wenshanensis
| | | |
| `==199| `==================================================204 Impatiens xishuangbannaensis
| |
| `========================================================205 Impatiens stenosepala
|
| ,==========================215 Impatiens omeiana
| ,==214|
| ,==213| `==========================216 Impatiens wilsonii
| | |
| ,==212| `================================217 Impatiens tubulosa
| | |
| ,==211| `======================================218 Impatiens pritzelii
| | |
| | `============================================219 Impatiens guizhouensis
| ,==210|
| | | ,======================================222 Impatiens auriculata
| | | ,==221|
| | `==220| `======================================223 Impatiens tianlinensis
| ,==209| |
| | | `============================================224 Impatiens qingchengshanica
| | |
| | | ,============================================227 Impatiens malipoensis
| ,==208| | ,==226|
| | | `==225| `============================================228 Impatiens rapiformis
| | | |
| ,==207| | `==================================================229 Impatiens apalophylla
| | | |
| | | `==============================================================230 Impatiens clavigera
|========206| |
| | `====================================================================231 Impatiens purpureifolia
| |
| | ,====================================================================233 Impatiens maculifera
| `==232|
| `====================================================================234 Impatiens rugata
|
`======================================================================================235 Hydrocera triflora

## Sheet: Character 1
Table S6. Ancestral states on each node
Character1: Seed shape
Marginal prob. recon. with model Mk1 (est.) [rate 0.03524617 [est.]] -log L.:125.61475015 (Opt.: width 0.0) Reporting likelihoods as Proportional Likelihoods; Threshold when decisions made: 2 Calc. by Maximum likelihood reconstruct (Generic categorical) (id# 1117)
node 2: ellipsoid: 0.89803303*	oblong: 0.02650069	ovate: 0.05594306	subspheroid: 0.01952321
node 3: ellipsoid: 0.91455087*	oblong: 0.01242083	ovate: 0.06026283	subspheroid: 0.01276547
node 4: ellipsoid: 0.84720873*	oblong: 0.0118557	ovate: 0.12152462*	subspheroid: 0.01941096
node 5: ellipsoid: 0.7965249*	oblong: 0.00531829	ovate: 0.18937877*	subspheroid: 0.00877804
node 6: ellipsoid: 0.89970946*	oblong: 0.00242709	ovate: 0.09197886	subspheroid: 0.00588459
node 7: ellipsoid: 0.89028297*	oblong: 0.00381576	ovate: 0.09310161	subspheroid: 0.01279967
node 8: ellipsoid: 0.89381443*	oblong: 0.00207467	ovate: 0.09921841	subspheroid: 0.00489249
node 9: ellipsoid: 0.81937731*	oblong: 0.00414644	ovate: 0.17023589*	subspheroid: 0.00624036
node 10: ellipsoid: 0.70285763*	oblong: 0.00674658	ovate: 0.27990374*	subspheroid: 0.01049205
node 11: ellipsoid: 0.08670001	oblong: 0.00351219	ovate: 0.90204075*	subspheroid: 0.00774705
node 12: ellipsoid: 0.00423468	oblong: 0.00072956	ovate: 0.99293149*	subspheroid: 0.00210428
node 13: ellipsoid: 0.00101455	oblong: 0.00044438	ovate: 0.99412608*	subspheroid: 0.00441499
node 14: ellipsoid: 0.00161765	oblong: 0.00143673	ovate: 0.95732477*	subspheroid: 0.03962085
node 15: subspheroid: 1
node 16: ovate: 1
node 17: ovate: 1
node 18: ellipsoid: 0.00017643	oblong: 0.00012032	ovate: 0.99956092*	subspheroid: 0.00014233
node 19: ovate: 1
node 20: ovate: 1
node 21: ellipsoid: 0.03512359	oblong: 0.0023488	ovate: 0.95165008*	subspheroid: 0.01087753
node 22: ellipsoid: 0.02783268	oblong: 0.00310322	ovate: 0.94185648*	subspheroid: 0.02720762
node 23: ellipsoid: 0.02298261	oblong: 0.00103869	ovate: 0.97101898*	subspheroid: 0.00495972
node 24: ellipsoid: 0.05817323	oblong: 0.00167403	ovate: 0.9372345*	subspheroid: 0.00291824
node 25: ovate: 1
node 26: ellipsoid: 1
node 27: ovate: 1
node 28: subspheroid: 1
node 29: ovate: 1
node 30: ellipsoid: 0.95266581*	oblong: 0.00322311	ovate: 0.01343234	subspheroid: 0.03067875
node 31: ellipsoid: 0.92335227*	oblong: 0.00248154	ovate: 0.00572112	subspheroid: 0.06844507
node 32: subspheroid: 1
node 33: ellipsoid: 1
node 34: ellipsoid: 1
node 35: ellipsoid: 0.78693844*	oblong: 0.00806208	ovate: 0.19675788*	subspheroid: 0.0082416
node 36: ellipsoid: 0.99186203*	oblong: 0.00058354	ovate: 0.00696481	subspheroid: 0.00058961
node 37: ellipsoid: 1
node 38: ellipsoid: 1
node 39: ovate: 1
node 40: ellipsoid: 0.93493505*	oblong: 0.00229487	ovate: 0.06003487	subspheroid: 0.00273522
node 41: ellipsoid: 0.93102858*	oblong: 0.00145835	ovate: 0.06593389	subspheroid: 0.00157917
node 42: ellipsoid: 0.93884767*	oblong: 0.00104178	ovate: 0.05903949	subspheroid: 0.00107106
node 43: ellipsoid: 0.90743242*	oblong: 0.00093399	ovate: 0.09069356	subspheroid: 0.00094003
node 44: ellipsoid: 0.93529571*	oblong: 0.00066444	ovate: 0.06337444	subspheroid: 0.00066542
node 45: ellipsoid: 0.90273666*	oblong: 0.00150517	ovate: 0.09425269	subspheroid: 0.00150548
node 46: ovate: 1
node 47: ellipsoid: 1
node 48: ellipsoid: 1
node 49: ellipsoid: 0.60851248*	oblong: 0.00255375	ovate: 0.38637904*	subspheroid: 0.00255473
node 50: ellipsoid: 0.60084059*	oblong: 0.00214523	ovate: 0.39486864*	subspheroid: 0.00214554
node 51: ellipsoid: 1
node 52: ovate: 1
node 53: ovate: 1
node 54: ellipsoid: 1
node 55: ellipsoid: 0.75006325*	oblong: 0.00708922	ovate: 0.23573967*	subspheroid: 0.00710785
node 56: ellipsoid: 0.02635519	oblong: 0.00122948	ovate: 0.97118523*	subspheroid: 0.00123011
node 57: ovate: 1
node 58: ovate: 1
node 59: ellipsoid: 1
node 60: ellipsoid: 1
node 61: ellipsoid: 0.1850602*	oblong: 0.00641988	ovate: 0.00795363	subspheroid: 0.80056628*
node 62: ellipsoid: 0.21092297*	oblong: 0.00347145	ovate: 0.00395814	subspheroid: 0.78164744*
node 63: ellipsoid: 1
node 64: subspheroid: 1
node 65: subspheroid: 1
node 66: ellipsoid: 0.98191877*	oblong: 0.00196119	ovate: 0.01381627	subspheroid: 0.00230377
node 67: ellipsoid: 0.99469911*	oblong: 0.00063015	ovate: 0.00409815	subspheroid: 0.00057259
node 68: ellipsoid: 0.9939548*	oblong: 0.00249025	ovate: 0.00272331	subspheroid: 0.00083164
node 69: ellipsoid: 0.99951333*	oblong: 0.0001957	ovate: 0.00018542	subspheroid: 0.00010555
node 70: ellipsoid: 0.99935388*	oblong: 0.00035276	ovate: 0.00015014	subspheroid: 0.00014323
node 71: ellipsoid: 0.99637492*	oblong: 0.00298884	ovate: 0.00031868	subspheroid: 0.00031755
node 72: ellipsoid: 0.95916793*	oblong: 0.03805641	ovate: 0.00138801	subspheroid: 0.00138765
node 73: ellipsoid: 1
node 74: oblong: 1
node 75: ellipsoid: 1
node 76: ellipsoid: 0.99968692*	oblong: 0.00010656	ovate: 0.00010331	subspheroid: 0.0001032
node 77: ellipsoid: 1
node 78: ellipsoid: 1
node 79: ellipsoid: 0.9994396*	oblong: 0.00019038	ovate: 0.00018928	subspheroid: 0.00018074
node 80: ellipsoid: 0.99964467*	oblong: 0.00011869	ovate: 0.00011862	subspheroid: 0.00011802
node 81: ellipsoid: 0.99984115*	oblong: 0.00005296	ovate: 0.00005295	subspheroid: 0.00005293
node 82: ellipsoid: 1
node 83: ellipsoid: 1
node 84: ellipsoid: 1
node 85: ellipsoid: 1
node 86: ellipsoid: 0.94230007*	oblong: 0.028247	ovate: 0.02242003	subspheroid: 0.0070329
node 87: ellipsoid: 0.9240177*	oblong: 0.05834047	ovate: 0.00739496	subspheroid: 0.01024687
node 88: ellipsoid: 0.881333*	oblong: 0.07752127	ovate: 0.00606092	subspheroid: 0.03508481
node 89: ellipsoid: 0.29046603*	oblong: 0.36807851*	ovate: 0.01272593	subspheroid: 0.32872954*
node 90: subspheroid: 1
node 91: oblong: 1
node 92: ellipsoid: 1
node 93: ellipsoid: 0.86600583*	oblong: 0.12535686*	ovate: 0.00406531	subspheroid: 0.004572
node 94: ellipsoid: 1
node 95: oblong: 1
node 96: ovate: 1
node 97: ellipsoid: 0.99159732*	oblong: 0.00111051	ovate: 0.00620194	subspheroid: 0.00109023
node 98: ellipsoid: 0.9781654*	oblong: 0.00218336	ovate: 0.01747715	subspheroid: 0.00217409
node 99: ellipsoid: 0.99263261*	oblong: 0.00077311	ovate: 0.00582273	subspheroid: 0.00077155
node 100: ellipsoid: 0.99290357*	oblong: 0.00058216	ovate: 0.00593243	subspheroid: 0.00058184
node 101: ellipsoid: 0.97322031*	oblong: 0.00160191	ovate: 0.02357599	subspheroid: 0.00160178
node 102: ellipsoid: 0.99884991*	oblong: 0.00013566	ovate: 0.00087877	subspheroid: 0.00013565
node 103: ellipsoid: 1
node 104: ellipsoid: 1
node 105: ovate: 1
node 106: ellipsoid: 1
node 107: ellipsoid: 1
node 108: ellipsoid: 0.00809133	oblong: 0.00131153	ovate: 0.98928566*	subspheroid: 0.00131147
node 109: ovate: 1
node 110: ovate: 1
node 111: ellipsoid: 1
node 112: ellipsoid: 0.998791*	oblong: 0.00038559	ovate: 0.00043635	subspheroid: 0.00038706
node 113: ellipsoid: 0.99980913*	oblong: 0.00006303	ovate: 0.00006475	subspheroid: 0.00006308
node 114: ellipsoid: 1
node 115: ellipsoid: 1
node 116: ellipsoid: 0.99980913*	oblong: 0.00006303	ovate: 0.00006475	subspheroid: 0.00006308
node 117: ellipsoid: 1
node 118: ellipsoid: 1
node 119: !
node 120: ovate: 1
node 121: !
node 122: subspheroid: 1
node 123: ellipsoid: 0.98385936*	oblong: 0.00408098	ovate: 0.00841302	subspheroid: 0.00364663
node 124: ellipsoid: 0.99078996*	oblong: 0.00219107	ovate: 0.00534481	subspheroid: 0.00167416
node 125: ellipsoid: 0.99120155*	oblong: 0.00134001	ovate: 0.00622197	subspheroid: 0.00123647
node 126: ellipsoid: 0.99688079*	oblong: 0.00067286	ovate: 0.00165425	subspheroid: 0.0007921
node 127: ellipsoid: 0.99889628*	oblong: 0.00030458	ovate: 0.00047939	subspheroid: 0.00031975
node 128: ellipsoid: 0.99881108*	oblong: 0.0003846	ovate: 0.00041691	subspheroid: 0.00038741
node 129: ellipsoid: 0.99912286*	oblong: 0.00029073	ovate: 0.00029528	subspheroid: 0.00029113
node 130: ellipsoid: 0.99959636*	oblong: 0.00013443	ovate: 0.00013476	subspheroid: 0.00013445
node 131: ellipsoid: 0.99965676*	oblong: 0.0001144	ovate: 0.00011443	subspheroid: 0.00011441
node 132: ellipsoid: 0.99984161*	oblong: 0.0000528	ovate: 0.0000528	subspheroid: 0.0000528
node 133: ellipsoid: 1
node 134: ellipsoid: 1
node 135: ellipsoid: 1
node 136: ellipsoid: 0.99969168*	oblong: 0.00010277	ovate: 0.00010278	subspheroid: 0.00010277
node 137: ellipsoid: 1
node 138: ellipsoid: 1
node 139: ellipsoid: 1
node 140: ellipsoid: 1
node 141: ellipsoid: 0.99661654*	oblong: 0.00043334	ovate: 0.00251639	subspheroid: 0.00043373
node 142: ellipsoid: 0.99942692*	oblong: 0.00014273	ovate: 0.0002876	subspheroid: 0.00014275
node 143: ellipsoid: 0.99983299*	oblong: 0.00005404	ovate: 0.00005894	subspheroid: 0.00005404
node 144: ellipsoid: 1
node 145: ellipsoid: 1
node 146: ellipsoid: 1
node 147: ellipsoid: 0.97651174*	oblong: 0.00153612	ovate: 0.02041586	subspheroid: 0.00153628
node 148: ellipsoid: 0.99897338*	oblong: 0.00012938	ovate: 0.00076785	subspheroid: 0.00012939
node 149: ellipsoid: 1
node 150: ellipsoid: 1
node 151: ovate: 1
node 152: ellipsoid: 0.98130721*	oblong: 0.00164045	ovate: 0.00166786	subspheroid: 0.01538449
node 153: ellipsoid: 0.94598268*	oblong: 0.00183611	ovate: 0.0018448	subspheroid: 0.05033641
node 154: subspheroid: 1
node 155: ellipsoid: 1
node 156: ellipsoid: 1
node 157: ellipsoid: 0.76644208*	oblong: 0.00389408	ovate: 0.22577538*	subspheroid: 0.00388846
node 158: ellipsoid: 0.72207691*	oblong: 0.00182535	ovate: 0.2742736*	subspheroid: 0.00182414
node 159: ellipsoid: 0.67549023*	oblong: 0.00297271	ovate: 0.31856482*	subspheroid: 0.00297224
node 160: ellipsoid: 0.02373129	oblong: 0.00098826	ovate: 0.9742922*	subspheroid: 0.00098825
node 161: ovate: 1
node 162: ovate: 1
node 163: ellipsoid: 1
node 164: ellipsoid: 0.68865514*	oblong: 0.00290889	ovate: 0.30552729*	subspheroid: 0.00290868
node 165: ellipsoid: 1
node 166: ovate: 1
node 167: ellipsoid: 0.70806568*	oblong: 0.00432187	ovate: 0.28329123*	subspheroid: 0.00432121
node 168: ovate: 1
node 169: ellipsoid: 1
node 170: ellipsoid: 0.94921873*	oblong: 0.02616854	ovate: 0.01917782	subspheroid: 0.00543491
node 171: ellipsoid: 0.90602183*	oblong: 0.05224324	ovate: 0.03565929	subspheroid: 0.00607564
node 172: ellipsoid: 0.91228631*	oblong: 0.02244427	ovate: 0.06073844	subspheroid: 0.00453097
node 173: ellipsoid: 0.99656413*	oblong: 0.00091554	ovate: 0.00221057	subspheroid: 0.00030976
node 174: ellipsoid: 1
node 175: ellipsoid: 1
node 176: ovate: 1
node 177: oblong: 1
node 178: ellipsoid: 1
node 179: ellipsoid: 0.96209931*	oblong: 0.01830912	ovate: 0.00430891	subspheroid: 0.01528266
node 180: ellipsoid: 0.95657794*	oblong: 0.0325923	ovate: 0.00326074	subspheroid: 0.00756903
node 181: ellipsoid: 0.89156641*	oblong: 0.09873677	ovate: 0.003994	subspheroid: 0.00570282
node 182: ellipsoid: 0.06816079	oblong: 0.92608037*	ovate: 0.00281652	subspheroid: 0.00294232
node 183: ellipsoid: 0.00503126	oblong: 0.99398637*	ovate: 0.00048681	subspheroid: 0.00049556
node 184: ellipsoid: 0.00022606	oblong: 0.9996289*	ovate: 0.00007237	subspheroid: 0.00007267
node 185: oblong: 1
node 186: oblong: 1
node 187: oblong: 1
node 188: ellipsoid: 0.00128026	oblong: 0.99824936*	ovate: 0.00023419	subspheroid: 0.0002362
node 189: oblong: 1
node 190: oblong: 1
node 191: ellipsoid: 0.99747933*	oblong: 0.00188049	ovate: 0.00030589	subspheroid: 0.00033429
node 192: ellipsoid: 0.99975993*	oblong: 0.0001152	ovate: 0.00006195	subspheroid: 0.00006291
node 193: ellipsoid: 1
node 194: ellipsoid: 1
node 195: !
node 196: ellipsoid: 1
node 197: !
node 198: ellipsoid: 1
node 199: ellipsoid: 0.86026051*	oblong: 0.00810749	ovate: 0.0060229	subspheroid: 0.1256091*
node 200: ellipsoid: 0.57770182*	oblong: 0.00368342	ovate: 0.00334433	subspheroid: 0.41527043*
node 201: ellipsoid: 0.57283629*	oblong: 0.00252429	ovate: 0.00241669	subspheroid: 0.42222272*
node 202: subspheroid: 1
node 203: ellipsoid: 1
node 204: subspheroid: 1
node 205: ellipsoid: 1
node 206: ellipsoid: 0.97793719*	oblong: 0.00686447	ovate: 0.00879027	subspheroid: 0.00640807
node 207: ellipsoid: 0.99072628*	oblong: 0.00294311	ovate: 0.00352554	subspheroid: 0.00280508
node 208: ellipsoid: 0.99603616*	oblong: 0.00128455	ovate: 0.00142896	subspheroid: 0.00125033
node 209: ellipsoid: 0.99859066*	oblong: 0.00046425	ovate: 0.00048598	subspheroid: 0.0004591
node 210: ellipsoid: 0.999244*	oblong: 0.00025134	ovate: 0.00025393	subspheroid: 0.00025073
node 211: ellipsoid: 0.99915732*	oblong: 0.0002808	ovate: 0.00028118	subspheroid: 0.00028071
node 212: ellipsoid: 0.99939737*	oblong: 0.00020087	ovate: 0.00020091	subspheroid: 0.00020086
node 213: ellipsoid: 0.99964141*	oblong: 0.00011953	ovate: 0.00011953	subspheroid: 0.00011953
node 214: ellipsoid: 0.99984103*	oblong: 0.00005299	ovate: 0.00005299	subspheroid: 0.00005299
node 215: ellipsoid: 1
node 216: ellipsoid: 1
node 217: ellipsoid: 1
node 218: ellipsoid: 1
node 219: ellipsoid: 1
node 220: ellipsoid: 0.99898392*	oblong: 0.00033868	ovate: 0.00033873	subspheroid: 0.00033867
node 221: ellipsoid: 0.99981637*	oblong: 0.00006121	ovate: 0.00006121	subspheroid: 0.00006121
node 222: ellipsoid: 1
node 223: ellipsoid: 1
node 224: ellipsoid: 1
node 225: ellipsoid: 0.99860814*	oblong: 0.00046387	ovate: 0.00046419	subspheroid: 0.0004638
node 226: ellipsoid: 0.99980227*	oblong: 0.00006591	ovate: 0.00006592	subspheroid: 0.0000659
node 227: ellipsoid: 1
node 228: ellipsoid: 1
node 229: ellipsoid: 1
node 230: ellipsoid: 1
node 231: ellipsoid: 1
node 232: ellipsoid: 0.99851967*	oblong: 0.00049221	ovate: 0.00049708	subspheroid: 0.00049105
node 233: ellipsoid: 1
node 234: ellipsoid: 1
node 235: oblong: 1

## Sheet: Character 2
Table S6. Ancestral states on each node
Character 2: Primary ornamentation
Marginal prob. recon. with model Mk1 (est.) [rate 0.03616434 [est.]] -log L.:90.53054291 (Opt.: width 0.0) Reporting likelihoods as Proportional Likelihoods; Threshold when decisions made: 2 Calc. by Maximum likelihood reconstruct (Generic categorical) (id# 1117)
node 2: reticulate type: 0.98324672*	protrusive type: 0.0091403	appendicular type: 0.00761297
node 3: reticulate type: 0.98896749*	protrusive type: 0.00659134	appendicular type: 0.00444117
node 4: reticulate type: 0.99391619*	protrusive type: 0.00310048	appendicular type: 0.00298333
node 5: reticulate type: 0.99745799*	protrusive type: 0.00062707	appendicular type: 0.00191495
node 6: reticulate type: 0.97441917*	protrusive type: 0.00405372	appendicular type: 0.02152711
node 7: reticulate type: 0.81698329*	protrusive type: 0.00872715	appendicular type: 0.17428956*
node 8: reticulate type: 0.26979505*	protrusive type: 0.00497288	appendicular type: 0.72523207*
node 9: reticulate type: 0.22728466*	protrusive type: 0.00479373	appendicular type: 0.76792161*
node 10: reticulate type: 0.04930857	protrusive type: 0.00219485	appendicular type: 0.94849659*
node 11: reticulate type: 0.00910144	protrusive type: 0.00050498	appendicular type: 0.99039358*
node 12: reticulate type: 0.01365601	protrusive type: 0.00067557	appendicular type: 0.98566841*
node 13: reticulate type: 0.01186846	protrusive type: 0.00043607	appendicular type: 0.98769547*
node 14: reticulate type: 0.04658317	protrusive type: 0.00144881	appendicular type: 0.95196802*
node 15: appendicular type: 1
node 16: reticulate type: 1
node 17: appendicular type: 1
node 18: reticulate type: 0.08131456	protrusive type: 0.00268386	appendicular type: 0.91600158*
node 19: appendicular type: 1
node 20: reticulate type: 1
node 21: reticulate type: 0.00156817	protrusive type: 0.00035468	appendicular type: 0.99807716*
node 22: reticulate type: 0.00033804	protrusive type: 0.00021074	appendicular type: 0.99945121*
node 23: reticulate type: 0.00012978	protrusive type: 0.00012097	appendicular type: 0.99974925*
node 24: reticulate type: 0.00005455	protrusive type: 0.00005425	appendicular type: 0.9998912*
node 25: appendicular type: 1
node 26: appendicular type: 1
node 27: appendicular type: 1
node 28: appendicular type: 1
node 29: appendicular type: 1
node 30: reticulate type: 0.0269516	protrusive type: 0.00150437	appendicular type: 0.97154403*
node 31: reticulate type: 0.06089575	protrusive type: 0.00180352	appendicular type: 0.93730074*
node 32: reticulate type: 1
node 33: appendicular type: 1
node 34: appendicular type: 1
node 35: reticulate type: 0.77887984*	protrusive type: 0.0048981	appendicular type: 0.21622206*
node 36: reticulate type: 0.75955539*	protrusive type: 0.00293033	appendicular type: 0.23751428*
node 37: appendicular type: 1
node 38: reticulate type: 1
node 39: reticulate type: 1
node 40: reticulate type: 0.03166068	protrusive type: 0.00342824	appendicular type: 0.96491108*
node 41: reticulate type: 0.00396865	protrusive type: 0.00072549	appendicular type: 0.99530586*
node 42: reticulate type: 0.00076447	protrusive type: 0.00033541	appendicular type: 0.99890013*
node 43: reticulate type: 0.00008998	protrusive type: 0.00007299	appendicular type: 0.99983703*
node 44: reticulate type: 0.00011164	protrusive type: 0.00011047	appendicular type: 0.99977789*
node 45: reticulate type: 0.00005389	protrusive type: 0.00005385	appendicular type: 0.99989225*
node 46: appendicular type: 1
node 47: appendicular type: 1
node 48: appendicular type: 1
node 49: reticulate type: 0.00011164	protrusive type: 0.00011047	appendicular type: 0.99977789*
node 50: reticulate type: 0.00005389	protrusive type: 0.00005385	appendicular type: 0.99989225*
node 51: appendicular type: 1
node 52: appendicular type: 1
node 53: appendicular type: 1
node 54: appendicular type: 1
node 55: reticulate type: 0.00042168	protrusive type: 0.00035145	appendicular type: 0.99922687*
node 56: reticulate type: 0.00006517	protrusive type: 0.00006277	appendicular type: 0.99987206*
node 57: appendicular type: 1
node 58: appendicular type: 1
node 59: appendicular type: 1
node 60: appendicular type: 1
node 61: reticulate type: 0.99632855*	protrusive type: 0.00122044	appendicular type: 0.00245101
node 62: reticulate type: 0.99976585*	protrusive type: 0.00009607	appendicular type: 0.00013808
node 63: reticulate type: 1
node 64: reticulate type: 1
node 65: reticulate type: 1
node 66: reticulate type: 0.97048862*	protrusive type: 0.01968399	appendicular type: 0.00982739
node 67: reticulate type: 0.9940124*	protrusive type: 0.00473027	appendicular type: 0.00125733
node 68: reticulate type: 0.99137241*	protrusive type: 0.00807952	appendicular type: 0.00054807
node 69: reticulate type: 0.9270824*	protrusive type: 0.07120957	appendicular type: 0.00170803
node 70: reticulate type: 0.96100688*	protrusive type: 0.03826466	appendicular type: 0.00072846
node 71: reticulate type: 0.99689522*	protrusive type: 0.00285047	appendicular type: 0.00025431
node 72: reticulate type: 0.99978661*	protrusive type: 0.00015101	appendicular type: 0.00006238
node 73: reticulate type: 1
node 74: reticulate type: 1
node 75: reticulate type: 1
node 76: reticulate type: 0.89484177*	protrusive type: 0.10246406	appendicular type: 0.00269417
node 77: reticulate type: 1
node 78: protrusive type: 1
node 79: reticulate type: 0.10098727	protrusive type: 0.89509988*	appendicular type: 0.00391285
node 80: reticulate type: 0.00735583	protrusive type: 0.99200241*	appendicular type: 0.00064177
node 81: reticulate type: 0.00031095	protrusive type: 0.99960731*	appendicular type: 0.00008174
node 82: protrusive type: 1
node 83: protrusive type: 1
node 84: protrusive type: 1
node 85: protrusive type: 1
node 86: reticulate type: 0.99828415*	protrusive type: 0.00137267	appendicular type: 0.00034318
node 87: reticulate type: 0.99964275*	protrusive type: 0.00021622	appendicular type: 0.00014103
node 88: reticulate type: 0.99976347*	protrusive type: 0.00012087	appendicular type: 0.00011567
node 89: reticulate type: 0.99989172*	protrusive type: 0.00005423	appendicular type: 0.00005405
node 90: reticulate type: 1
node 91: reticulate type: 1
node 92: reticulate type: 1
node 93: reticulate type: 0.99979093*	protrusive type: 0.00010515	appendicular type: 0.00010391
node 94: reticulate type: 1
node 95: reticulate type: 1
node 96: reticulate type: 1
node 97: reticulate type: 0.99585989*	protrusive type: 0.00331028	appendicular type: 0.00082983
node 98: reticulate type: 0.99326446*	protrusive type: 0.00592485	appendicular type: 0.00081069
node 99: reticulate type: 0.9934747*	protrusive type: 0.00579308	appendicular type: 0.00073222
node 100: reticulate type: 0.98029133*	protrusive type: 0.01792904	appendicular type: 0.00177963
node 101: reticulate type: 0.99832686*	protrusive type: 0.00139505	appendicular type: 0.00027809
node 102: reticulate type: 0.99983908*	protrusive type: 0.00009953	appendicular type: 0.0000614
node 103: reticulate type: 1
node 104: reticulate type: 1
node 105: reticulate type: 1
node 106: protrusive type: 1
node 107: reticulate type: 1
node 108: reticulate type: 0.85815301*	protrusive type: 0.13689583*	appendicular type: 0.00495116
node 109: protrusive type: 1
node 110: reticulate type: 1
node 111: reticulate type: 1
node 112: reticulate type: 0.00602006	protrusive type: 0.99250759*	appendicular type: 0.00147235
node 113: reticulate type: 0.00026471	protrusive type: 0.99962582*	appendicular type: 0.00010946
node 114: protrusive type: 1
node 115: protrusive type: 1
node 116: reticulate type: 0.00026471	protrusive type: 0.99962582*	appendicular type: 0.00010946
node 117: protrusive type: 1
node 118: protrusive type: 1
node 119: !
node 120: reticulate type: 1
node 121: !
node 122: reticulate type: 1
node 123: reticulate type: 0.89169507*	protrusive type: 0.07429556	appendicular type: 0.03400938
node 124: reticulate type: 0.85345456*	protrusive type: 0.12886947*	appendicular type: 0.01767597
node 125: reticulate type: 0.67084564*	protrusive type: 0.32073712*	appendicular type: 0.00841724
node 126: reticulate type: 0.63913694*	protrusive type: 0.35488035*	appendicular type: 0.00598272
node 127: reticulate type: 0.65987711*	protrusive type: 0.33499562*	appendicular type: 0.00512727
node 128: reticulate type: 0.91673996*	protrusive type: 0.07986472	appendicular type: 0.00339531
node 129: reticulate type: 0.96766848*	protrusive type: 0.03114667	appendicular type: 0.00118485
node 130: reticulate type: 0.97202765*	protrusive type: 0.02742149	appendicular type: 0.00055086
node 131: reticulate type: 0.97852871*	protrusive type: 0.02102408	appendicular type: 0.00044722
node 132: reticulate type: 0.9434663*	protrusive type: 0.05508119	appendicular type: 0.00145251
node 133: protrusive type: 1
node 134: reticulate type: 1
node 135: reticulate type: 1
node 136: reticulate type: 0.90424659*	protrusive type: 0.09309387	appendicular type: 0.00265954
node 137: reticulate type: 1
node 138: protrusive type: 1
node 139: reticulate type: 1
node 140: reticulate type: 1
node 141: reticulate type: 0.02490634	protrusive type: 0.97374595*	appendicular type: 0.00134771
node 142: reticulate type: 0.00189424	protrusive type: 0.99784094*	appendicular type: 0.00026483
node 143: reticulate type: 0.00011718	protrusive type: 0.99982127*	appendicular type: 0.00006155
node 144: protrusive type: 1
node 145: protrusive type: 1
node 146: protrusive type: 1
node 147: reticulate type: 0.01939391	protrusive type: 0.98003161*	appendicular type: 0.00057448
node 148: reticulate type: 0.05360662	protrusive type: 0.94489862*	appendicular type: 0.00149476
node 149: reticulate type: 1
node 150: protrusive type: 1
node 151: protrusive type: 1
node 152: reticulate type: 0.18245392*	protrusive type: 0.81314518*	appendicular type: 0.0044009
node 153: reticulate type: 0.20603565*	protrusive type: 0.7911991*	appendicular type: 0.00276525
node 154: reticulate type: 1
node 155: protrusive type: 1
node 156: protrusive type: 1
node 157: reticulate type: 0.20211984*	protrusive type: 0.79324848*	appendicular type: 0.00463168
node 158: reticulate type: 0.20566133*	protrusive type: 0.79266341*	appendicular type: 0.00167526
node 159: reticulate type: 0.20630216*	protrusive type: 0.79139758*	appendicular type: 0.00230026
node 160: reticulate type: 0.00735409	protrusive type: 0.99225595*	appendicular type: 0.00038996
node 161: protrusive type: 1
node 162: protrusive type: 1
node 163: reticulate type: 1
node 164: reticulate type: 0.24652524*	protrusive type: 0.75059599*	appendicular type: 0.00287877
node 165: reticulate type: 1
node 166: protrusive type: 1
node 167: reticulate type: 0.00250414	protrusive type: 0.99704936*	appendicular type: 0.0004465
node 168: protrusive type: 1
node 169: protrusive type: 1
node 170: reticulate type: 0.95524887*	protrusive type: 0.04013185	appendicular type: 0.00461928
node 171: reticulate type: 0.94746193*	protrusive type: 0.04895613	appendicular type: 0.00358195
node 172: reticulate type: 0.99588966*	protrusive type: 0.0036243	appendicular type: 0.00048604
node 173: reticulate type: 0.99974976*	protrusive type: 0.00017868	appendicular type: 0.00007155
node 174: reticulate type: 1
node 175: reticulate type: 1
node 176: reticulate type: 1
node 177: protrusive type: 1
node 178: reticulate type: 1
node 179: reticulate type: 0.6460355*	protrusive type: 0.02455787	appendicular type: 0.32940663*
node 180: reticulate type: 0.11510132	protrusive type: 0.0084555	appendicular type: 0.87644318*
node 181: reticulate type: 0.01270342	protrusive type: 0.0011204	appendicular type: 0.98617618*
node 182: reticulate type: 0.00107613	protrusive type: 0.00023022	appendicular type: 0.99869365*
node 183: reticulate type: 0.00018275	protrusive type: 0.00012424	appendicular type: 0.99969301*
node 184: reticulate type: 0.00005643	protrusive type: 0.00005443	appendicular type: 0.99988914*
node 185: appendicular type: 1
node 186: appendicular type: 1
node 187: appendicular type: 1
node 188: reticulate type: 0.00012045	protrusive type: 0.00010655	appendicular type: 0.999773*
node 189: appendicular type: 1
node 190: appendicular type: 1
node 191: reticulate type: 0.00713012	protrusive type: 0.00038814	appendicular type: 0.99248175*
node 192: reticulate type: 0.00030264	protrusive type: 0.00007248	appendicular type: 0.99962488*
node 193: appendicular type: 1
node 194: appendicular type: 1
node 195: reticulate type: 0.0421726	protrusive type: 0.00143289	appendicular type: 0.95639451*
node 196: reticulate type: 1
node 197: appendicular type: 1
node 198: appendicular type: 1
node 199: reticulate type: 0.98433419*	protrusive type: 0.00269097	appendicular type: 0.01297484
node 200: reticulate type: 0.99862699*	protrusive type: 0.00033087	appendicular type: 0.00104214
node 201: reticulate type: 0.99985007*	protrusive type: 0.00006282	appendicular type: 0.0000871
node 202: reticulate type: 1
node 203: reticulate type: 1
node 204: reticulate type: 1
node 205: reticulate type: 1
node 206: reticulate type: 0.99210254*	protrusive type: 0.00399698	appendicular type: 0.00390047
node 207: reticulate type: 0.99646744*	protrusive type: 0.00177991	appendicular type: 0.00175265
node 208: reticulate type: 0.99823057*	protrusive type: 0.00088791	appendicular type: 0.00088152
node 209: reticulate type: 0.99924039*	protrusive type: 0.00038027	appendicular type: 0.00037934
node 210: reticulate type: 0.99953298*	protrusive type: 0.00023357	appendicular type: 0.00023346
node 211: reticulate type: 0.99946158*	protrusive type: 0.00026922	appendicular type: 0.0002692
node 212: reticulate type: 0.99960708*	protrusive type: 0.00019646	appendicular type: 0.00019646
node 213: reticulate type: 0.99976082*	protrusive type: 0.00011959	appendicular type: 0.00011959
node 214: reticulate type: 0.99989163*	protrusive type: 0.00005419	appendicular type: 0.00005419
node 215: reticulate type: 1
node 216: reticulate type: 1
node 217: reticulate type: 1
node 218: reticulate type: 1
node 219: reticulate type: 1
node 220: reticulate type: 0.99933915*	protrusive type: 0.00033043	appendicular type: 0.00033043
node 221: reticulate type: 0.99987617*	protrusive type: 0.00006191	appendicular type: 0.00006191
node 222: reticulate type: 1
node 223: reticulate type: 1
node 224: reticulate type: 1
node 225: reticulate type: 0.99910999*	protrusive type: 0.00044501	appendicular type: 0.000445
node 226: reticulate type: 0.99986777*	protrusive type: 0.00006611	appendicular type: 0.00006611
node 227: reticulate type: 1
node 228: reticulate type: 1
node 229: reticulate type: 1
node 230: reticulate type: 1
node 231: reticulate type: 1
node 232: reticulate type: 0.99910922*	protrusive type: 0.00044553	appendicular type: 0.00044525
node 233: reticulate type: 1
node 234: reticulate type: 1
node 235: reticulate type: 1

## Sheet: Character 3
Table S6. Ancestral states on each node
Character 3: Secondary ornamentation
Marginal prob. recon. with model Mk1 (est.) [rate 0.01410845 [est.]] -log L.:186.82707259 (Opt.: width 0.0) Reporting likelihoods as Proportional Likelihoods; Threshold when decisions made: 2 Calc. by Maximum likelihood reconstruct (Generic categorical) (id# 1117)
node 2: fine reticulate: 0.51328076*	areolate: 0.01908365	striate: 0.32179468*	digitiform: 0.06107011	clustered: 0.01276554	carinate: 0.01269912	squamalate: 0.01300136	threaded: 0.01717659	cristate: 0.01445836	granulate: 0.01466984
node 3: fine reticulate: 0.34311333*	areolate: 0.01912379	striate: 0.48503384*	digitiform: 0.08374618*	clustered: 0.00939943	carinate: 0.00929719	squamalate: 0.00976239	threaded: 0.01618859	cristate: 0.01200488	granulate: 0.01233038
node 4: fine reticulate: 0.09411721	areolate: 0.00633555	striate: 0.84783547*	digitiform: 0.02318714	clustered: 0.00403434	carinate: 0.00401204	squamalate: 0.00486221	threaded: 0.006058	cristate: 0.00482817	granulate: 0.00472986
node 5: fine reticulate: 0.01908051	areolate: 0.00042487	striate: 0.97279362*	digitiform: 0.00339565	clustered: 0.00030396	carinate: 0.00030606	squamalate: 0.00162962	threaded: 0.00107981	cristate: 0.00064201	granulate: 0.00034389
node 6: fine reticulate: 0.02074639	areolate: 0.00063032	striate: 0.96155158*	digitiform: 0.00496645	clustered: 0.00054883	carinate: 0.0005612	squamalate: 0.00577112	threaded: 0.00293662	cristate: 0.00169998	granulate: 0.00058752
node 7: fine reticulate: 0.04127501	areolate: 0.00394296	striate: 0.83184005*	digitiform: 0.00622543	clustered: 0.00360332	carinate: 0.00361066	squamalate: 0.06142637	threaded: 0.02827891	cristate: 0.01593383	granulate: 0.00386348
node 8: fine reticulate: 0.02333642	areolate: 0.00486428	striate: 0.71922088*	digitiform: 0.00541169	clustered: 0.0041287	carinate: 0.00413229	squamalate: 0.13954164*	threaded: 0.06169054	cristate: 0.03295346	granulate: 0.0047201
node 9: fine reticulate: 0.01551208	areolate: 0.00603277	striate: 0.68448719*	digitiform: 0.00519187	clustered: 0.00452031	carinate: 0.00452219	squamalate: 0.08450814	threaded: 0.12475583*	cristate: 0.06472	granulate: 0.00574961
node 10: fine reticulate: 0.01189643	areolate: 0.01125208	striate: 0.23294969*	digitiform: 0.00586478	clustered: 0.00564028	carinate: 0.00564091	squamalate: 0.03237979*	threaded: 0.45402972*	cristate: 0.23012736*	granulate: 0.01021897
node 11: fine reticulate: 0.00899271*	areolate: 0.00964003*	striate: 0.06153237*	digitiform: 0.00301781	clustered: 0.00295996	carinate: 0.00296012	squamalate: 0.00985012*	threaded: 0.42868572*	cristate: 0.46007821*	granulate: 0.01228295
node 12: fine reticulate: 0.01945576	areolate: 0.02353446	striate: 0.01051399	digitiform: 0.00177686	clustered: 0.00176822	carinate: 0.00176825	squamalate: 0.00279703	threaded: 0.5847113*	cristate: 0.35051383*	granulate: 0.00316029
node 13: fine reticulate: 0.0372999	areolate: 0.01131656	striate: 0.00553206	digitiform: 0.00165049	clustered: 0.00164665	carinate: 0.00164666	squamalate: 0.00210371	threaded: 0.57206717*	cristate: 0.3644717*	granulate: 0.00226509
node 14: fine reticulate: 0.17091398*	areolate: 0.00560248	striate: 0.00376701	digitiform: 0.00253536	clustered: 0.00253414	carinate: 0.00253415	squamalate: 0.00267917	threaded: 0.68904224*	cristate: 0.11766107*	granulate: 0.00273038
node 15: threaded: 1
node 16: fine reticulate: 1
node 17: cristate: 1
node 18: fine reticulate: 0.00600198	areolate: 0.19256522*	striate: 0.00441347	digitiform: 0.00286132	clustered: 0.00285979	carinate: 0.00285979	squamalate: 0.00304255	threaded: 0.71747435*	cristate: 0.06481443	granulate: 0.00310709
node 19: threaded: 1
node 20: areolate: 1
node 21: fine reticulate: 0.00285514	areolate: 0.00296279	striate: 0.01159249	digitiform: 0.00186151	clustered: 0.00185189	carinate: 0.00185192	squamalate: 0.00299772	threaded: 0.07265014	cristate: 0.86445242*	granulate: 0.03692398
node 22: fine reticulate: 0.00175402	areolate: 0.00179185	striate: 0.00482463	digitiform: 0.00140483	clustered: 0.00140145	carinate: 0.00140146	squamalate: 0.00180413	threaded: 0.02628237	cristate: 0.88241161*	granulate: 0.07692366
node 23: fine reticulate: 0.00025212	areolate: 0.00025527	striate: 0.00050834	digitiform: 0.00022298	clustered: 0.0002227	carinate: 0.0002227	squamalate: 0.0002563	threaded: 0.00229884	cristate: 0.94217902*	granulate: 0.05358175
node 24: fine reticulate: 0.00031858	areolate: 0.00031958	striate: 0.00039988	digitiform: 0.00030933	clustered: 0.00030924	carinate: 0.00030924	squamalate: 0.0003199	threaded: 0.00096802	cristate: 0.92884762*	granulate: 0.06789861
node 25: cristate: 1
node 26: granulate: 1
node 27: cristate: 1
node 28: granulate: 1
node 29: cristate: 1
node 30: fine reticulate: 0.00099399	areolate: 0.02035589	striate: 0.00494351	digitiform: 0.00088623	clustered: 0.00088222	carinate: 0.00088223	squamalate: 0.00135997	threaded: 0.96383886*	cristate: 0.00489308	granulate: 0.00096402
node 31: fine reticulate: 0.00060705	areolate: 0.03926235	striate: 0.00186026	digitiform: 0.00057286	clustered: 0.00057159	carinate: 0.00057159	squamalate: 0.00072318	threaded: 0.95338932*	cristate: 0.00184426	granulate: 0.00059754
node 32: areolate: 1
node 33: threaded: 1
node 34: threaded: 1
node 35: fine reticulate: 0.00070165	areolate: 0.00057573	striate: 0.96282288*	digitiform: 0.00056456	clustered: 0.00055564	carinate: 0.00055567	squamalate: 0.03014385	threaded: 0.00215276	cristate: 0.00135529	granulate: 0.00057197
node 36: fine reticulate: 0.00047404	areolate: 0.00043408	striate: 0.94970814*	digitiform: 0.00043054	clustered: 0.00042771	carinate: 0.00042772	squamalate: 0.04604895	threaded: 0.00093448	cristate: 0.00068144	granulate: 0.00043289
node 37: squamalate: 1
node 38: striate: 1
node 39: striate: 1
node 40: fine reticulate: 0.0027491	areolate: 0.00176381	striate: 0.03986684	digitiform: 0.00179301	clustered: 0.00172458	carinate: 0.00172477	squamalate: 0.94047451*	threaded: 0.00479487	cristate: 0.00335239	granulate: 0.00175612
node 41: fine reticulate: 0.00020702	areolate: 0.0001544	striate: 0.00218944	digitiform: 0.00015596	clustered: 0.0001523	carinate: 0.00015231	squamalate: 0.99615886*	threaded: 0.00031628	cristate: 0.00035944	granulate: 0.00015399
node 42: fine reticulate: 0.00003327	areolate: 0.00002983	striate: 0.00016296	digitiform: 0.00002993	clustered: 0.00002969	carinate: 0.00002969	squamalate: 0.99957116*	threaded: 0.00004042	cristate: 0.00004324	granulate: 0.0000298
node 43: fine reticulate: 0.00000418	areolate: 0.00000413	striate: 0.00000619	digitiform: 0.00000413	clustered: 0.00000413	carinate: 0.00000413	squamalate: 0.99996035*	threaded: 0.00000429	cristate: 0.00000434	granulate: 0.00000413
node 44: fine reticulate: 0.0000073	areolate: 0.00000729	striate: 0.00000736	digitiform: 0.00000729	clustered: 0.00000729	carinate: 0.00000729	squamalate: 0.99993427*	threaded: 0.0000073	cristate: 0.0000073	granulate: 0.00000729
node 45: fine reticulate: 0.00000344	areolate: 0.00000344	striate: 0.00000345	digitiform: 0.00000344	clustered: 0.00000344	carinate: 0.00000344	squamalate: 0.99996899*	threaded: 0.00000344	cristate: 0.00000344	granulate: 0.00000344
node 46: squamalate: 1
node 47: squamalate: 1
node 48: squamalate: 1
node 49: fine reticulate: 0.0000073	areolate: 0.00000729	striate: 0.00000736	digitiform: 0.00000729	clustered: 0.00000729	carinate: 0.00000729	squamalate: 0.99993427*	threaded: 0.0000073	cristate: 0.0000073	granulate: 0.00000729
node 50: fine reticulate: 0.00000344	areolate: 0.00000344	striate: 0.00000345	digitiform: 0.00000344	clustered: 0.00000344	carinate: 0.00000344	squamalate: 0.99996899*	threaded: 0.00000344	cristate: 0.00000344	granulate: 0.00000344
node 51: squamalate: 1
node 52: squamalate: 1
node 53: squamalate: 1
node 54: squamalate: 1
node 55: fine reticulate: 0.00008187	areolate: 0.00008053	striate: 0.00013244	digitiform: 0.00008057	clustered: 0.00008047	carinate: 0.00008047	squamalate: 0.99748692*	threaded: 0.00008466	cristate: 0.00181156	granulate: 0.00008052
node 56: fine reticulate: 0.00024832	areolate: 0.0002479	striate: 0.00026437	digitiform: 0.00024791	clustered: 0.00024788	carinate: 0.00024788	squamalate: 0.98134703*	threaded: 0.00024921	cristate: 0.01665161	granulate: 0.00024789
node 57: cristate: 1
node 58: squamalate: 1
node 59: squamalate: 1
node 60: squamalate: 1
node 61: fine reticulate: 0.83770869*	areolate: 0.00118688	striate: 0.152022*	digitiform: 0.00120541	clustered: 0.00118412	carinate: 0.00118418	squamalate: 0.00165372	threaded: 0.00138452	cristate: 0.00128426	granulate: 0.00118623
node 62: fine reticulate: 0.82948169*	areolate: 0.00064285	striate: 0.16512979*	digitiform: 0.00064874	clustered: 0.00064198	carinate: 0.000642	squamalate: 0.00079099	threaded: 0.00070557	cristate: 0.00067375	granulate: 0.00064265
node 63: striate: 1
node 64: fine reticulate: 1
node 65: fine reticulate: 1
node 66: fine reticulate: 0.0176048	areolate: 0.00100933	striate: 0.9551224*	digitiform: 0.01775755	clustered: 0.0009861	carinate: 0.00106743	squamalate: 0.00247445	threaded: 0.00166662	cristate: 0.00131418	granulate: 0.00099713
node 67: fine reticulate: 0.01710562	areolate: 0.00028887	striate: 0.96952748*	digitiform: 0.01079484	clustered: 0.00028479	carinate: 0.00041876	squamalate: 0.00054619	threaded: 0.00040431	cristate: 0.00034241	granulate: 0.00028673
node 68: fine reticulate: 0.00043522	areolate: 0.00005276	striate: 0.99772428*	digitiform: 0.00037205	clustered: 0.00005267	carinate: 0.00114234	squamalate: 0.00005861	threaded: 0.00005538	cristate: 0.00005398	granulate: 0.00005271
node 69: fine reticulate: 0.00039135	areolate: 0.00026439	striate: 0.98064265*	digitiform: 0.0006351	clustered: 0.00026436	carinate: 0.01674139	squamalate: 0.00026633	threaded: 0.00026526	cristate: 0.00026479	granulate: 0.00026437
node 70: fine reticulate: 0.00006713	areolate: 0.00005792	striate: 0.99752214*	digitiform: 0.00080971	clustered: 0.00005792	carinate: 0.00125329	squamalate: 0.00005806	threaded: 0.00005798	cristate: 0.00005795	granulate: 0.00005792
node 71: fine reticulate: 0.00001033	areolate: 0.00001005	striate: 0.99984986*	digitiform: 0.00003299	clustered: 0.00001005	carinate: 0.00004653	squamalate: 0.00001005	threaded: 0.00001005	cristate: 0.00001005	granulate: 0.00001005
node 72: fine reticulate: 0.00000351	areolate: 0.0000035	striate: 0.99996761*	digitiform: 0.00000383	clustered: 0.0000035	carinate: 0.00000403	squamalate: 0.0000035	threaded: 0.0000035	cristate: 0.0000035	granulate: 0.0000035
node 73: striate: 1
node 74: striate: 1
node 75: striate: 1
node 76: fine reticulate: 0.00047597	areolate: 0.00047434	striate: 0.9641441*	digitiform: 0.03184717	clustered: 0.00047434	carinate: 0.00068669	squamalate: 0.00047436	threaded: 0.00047435	cristate: 0.00047434	granulate: 0.00047434
node 77: striate: 1
node 78: digitiform: 1
node 79: fine reticulate: 0.0007383	areolate: 0.00073217	striate: 0.04805897	digitiform: 0.00075006	clustered: 0.00073217	carinate: 0.94605951*	squamalate: 0.00073226	threaded: 0.00073221	cristate: 0.00073219	granulate: 0.00073217
node 80: fine reticulate: 0.00005425	areolate: 0.00005406	striate: 0.00149856	digitiform: 0.0000546	clustered: 0.00005406	carinate: 0.99806824*	squamalate: 0.00005406	threaded: 0.00005406	cristate: 0.00005406	granulate: 0.00005406
node 81: fine reticulate: 0.00000453	areolate: 0.00000452	striate: 0.00002541	digitiform: 0.00000453	clustered: 0.00000452	carinate: 0.99993838*	squamalate: 0.00000452	threaded: 0.00000452	cristate: 0.00000452	granulate: 0.00000452
node 82: carinate: 1
node 83: carinate: 1
node 84: carinate: 1
node 85: carinate: 1
node 86: fine reticulate: 0.0000475	areolate: 0.00002205	striate: 0.99968173*	digitiform: 0.0000433	clustered: 0.00002204	carinate: 0.00009456	squamalate: 0.00002244	threaded: 0.00002222	cristate: 0.00002213	granulate: 0.00002204
node 87: fine reticulate: 0.00000899	areolate: 0.00000819	striate: 0.99992254*	digitiform: 0.00000886	clustered: 0.00000819	carinate: 0.00001046	squamalate: 0.0000082	threaded: 0.00000819	cristate: 0.00000819	granulate: 0.00000819
node 88: fine reticulate: 0.00000746	areolate: 0.00000744	striate: 0.99993296*	digitiform: 0.00000746	clustered: 0.00000744	carinate: 0.00000751	squamalate: 0.00000744	threaded: 0.00000744	cristate: 0.00000744	granulate: 0.00000744
node 89: fine reticulate: 0.00000345	areolate: 0.00000345	striate: 0.99996897*	digitiform: 0.00000345	clustered: 0.00000345	carinate: 0.00000345	squamalate: 0.00000345	threaded: 0.00000345	cristate: 0.00000345	granulate: 0.00000345
node 90: striate: 1
node 91: striate: 1
node 92: striate: 1
node 93: fine reticulate: 0.00000711	areolate: 0.00000711	striate: 0.99993603*	digitiform: 0.00000711	clustered: 0.00000711	carinate: 0.00000712	squamalate: 0.00000711	threaded: 0.00000711	cristate: 0.00000711	granulate: 0.00000711
node 94: striate: 1
node 95: striate: 1
node 96: striate: 1
node 97: fine reticulate: 0.05419315	areolate: 0.00081724	striate: 0.92061939*	digitiform: 0.01924115	clustered: 0.00081557	carinate: 0.00087053	squamalate: 0.00092281	threaded: 0.0008646	cristate: 0.0008392	granulate: 0.00081636
node 98: fine reticulate: 0.05406	areolate: 0.00065205	striate: 0.91103502*	digitiform: 0.0302559	clustered: 0.00065142	carinate: 0.00067206	squamalate: 0.00069169	threaded: 0.00066983	cristate: 0.0006603	granulate: 0.00065172
node 99: fine reticulate: 0.08071227	areolate: 0.00137831	striate: 0.87287873*	digitiform: 0.03671557	clustered: 0.00137798	carinate: 0.001389	squamalate: 0.00139948	threaded: 0.00138781	cristate: 0.00138272	granulate: 0.00137814
node 100: fine reticulate: 0.44167285*	areolate: 0.0061808	striate: 0.36871139*	digitiform: 0.14633131*	clustered: 0.00618066	carinate: 0.00618525	squamalate: 0.00618961	threaded: 0.00618475	cristate: 0.00618264	granulate: 0.00618073
node 101: fine reticulate: 0.98060649*	areolate: 0.00045002	striate: 0.01151512	digitiform: 0.00472767	clustered: 0.00045001	carinate: 0.00045015	squamalate: 0.00045029	threaded: 0.00045014	cristate: 0.00045008	granulate: 0.00045002
node 102: fine reticulate: 0.99965195*	areolate: 0.00001402	striate: 0.00017404	digitiform: 0.00007588	clustered: 0.00001402	carinate: 0.00001402	squamalate: 0.00001402	threaded: 0.00001402	cristate: 0.00001402	granulate: 0.00001402
node 103: fine reticulate: 1
node 104: fine reticulate: 1
node 105: fine reticulate: 1
node 106: digitiform: 1
node 107: striate: 1
node 108: fine reticulate: 0.00589032	areolate: 0.0013516	striate: 0.87173418*	digitiform: 0.11290713	clustered: 0.00135154	carinate: 0.0013533	squamalate: 0.00135496	threaded: 0.00135311	cristate: 0.0013523	granulate: 0.00135157
node 109: digitiform: 1
node 110: striate: 1
node 111: fine reticulate: 1
node 112: fine reticulate: 0.00025615	areolate: 0.00022755	striate: 0.00187143	digitiform: 0.99627533*	clustered: 0.00022751	carinate: 0.00022765	squamalate: 0.00023008	threaded: 0.00022869	cristate: 0.00022808	granulate: 0.00022753
node 113: fine reticulate: 0.00000783	areolate: 0.00000742	striate: 0.00003119	digitiform: 0.99990897*	clustered: 0.00000742	carinate: 0.00000742	squamalate: 0.00000746	threaded: 0.00000744	cristate: 0.00000743	granulate: 0.00000742
node 114: digitiform: 1
node 115: digitiform: 1
node 116: fine reticulate: 0.00000783	areolate: 0.00000742	striate: 0.00003119	digitiform: 0.99990897*	clustered: 0.00000742	carinate: 0.00000742	squamalate: 0.00000746	threaded: 0.00000744	cristate: 0.00000743	granulate: 0.00000742
node 117: digitiform: 1
node 118: digitiform: 1
node 119: !
node 120: striate: 1
node 121: !
node 122: striate: 1
node 123: fine reticulate: 0.26473284*	areolate: 0.06117077*	striate: 0.16379784*	digitiform: 0.37499294*	clustered: 0.01283061	carinate: 0.01231673	squamalate: 0.01244066	threaded: 0.0451105	cristate: 0.02521214	granulate: 0.02739498
node 124: fine reticulate: 0.12019798*	areolate: 0.09081652*	striate: 0.09286344*	digitiform: 0.61634809*	clustered: 0.00968416	carinate: 0.00882128	squamalate: 0.00887416	threaded: 0.02281496	cristate: 0.01432398	granulate: 0.01525543
node 125: fine reticulate: 0.01959338	areolate: 0.012595	striate: 0.04134466	digitiform: 0.91293139*	clustered: 0.00293834	carinate: 0.00155104	squamalate: 0.00155682	threaded: 0.00308165	cristate: 0.00215292	granulate: 0.0022548
node 126: fine reticulate: 0.00499254	areolate: 0.00481713	striate: 0.03645938	digitiform: 0.94974753*	clustered: 0.00079955	carinate: 0.00052379	squamalate: 0.00052494	threaded: 0.00082803	cristate: 0.00064343	granulate: 0.00066368
node 127: fine reticulate: 0.00208924	areolate: 0.00458801	striate: 0.04751308	digitiform: 0.94261608*	clustered: 0.00058106	carinate: 0.00048187	squamalate: 0.00048228	threaded: 0.0005913	cristate: 0.0005249	granulate: 0.00053219
node 128: fine reticulate: 0.00169355	areolate: 0.01928024	striate: 0.23606129*	digitiform: 0.73518308*	clustered: 0.0013094	carinate: 0.00128414	squamalate: 0.00128424	threaded: 0.00131201	cristate: 0.0012951	granulate: 0.00129695
node 129: fine reticulate: 0.00131487	areolate: 0.03822661*	striate: 0.24938866*	digitiform: 0.7041448*	clustered: 0.00115921	carinate: 0.00114897	squamalate: 0.00114902	threaded: 0.00116027	cristate: 0.00115342	granulate: 0.00115417
node 130: fine reticulate: 0.00056443	areolate: 0.10194228*	striate: 0.17073768*	digitiform: 0.72352794*	clustered: 0.00053878	carinate: 0.00053709	squamalate: 0.0005371	threaded: 0.00053895	cristate: 0.00053782	granulate: 0.00053795
node 131: fine reticulate: 0.00090744	areolate: 0.11886965*	striate: 0.17593725*	digitiform: 0.69891157*	clustered: 0.00089605	carinate: 0.0008953	squamalate: 0.0008953	threaded: 0.00089613	cristate: 0.00089563	granulate: 0.00089568
node 132: fine reticulate: 0.00108135	areolate: 0.03851159*	striate: 0.22361954*	digitiform: 0.73032179*	clustered: 0.00107774	carinate: 0.0010775	squamalate: 0.0010775	threaded: 0.00107776	cristate: 0.0010776	granulate: 0.00107762
node 133: digitiform: 1
node 134: striate: 1
node 135: areolate: 1
node 136: fine reticulate: 0.00148676	areolate: 0.18824452*	striate: 0.03171803*	digitiform: 0.76965836*	clustered: 0.0014822	carinate: 0.0014819	squamalate: 0.0014819	threaded: 0.00148223	cristate: 0.00148203	granulate: 0.00148205
node 137: areolate: 1
node 138: digitiform: 1
node 139: striate: 1
node 140: striate: 1
node 141: fine reticulate: 0.00003755	areolate: 0.0000499	striate: 0.00071445	digitiform: 0.999019*	clustered: 0.00003009	carinate: 0.0000296	squamalate: 0.0000296	threaded: 0.00003014	cristate: 0.00002982	granulate: 0.00002985
node 142: fine reticulate: 0.00000874	areolate: 0.00000912	striate: 0.0000294	digitiform: 0.99990168*	clustered: 0.00000852	carinate: 0.0000085	squamalate: 0.0000085	threaded: 0.00000852	cristate: 0.00000851	granulate: 0.00000851
node 143: fine reticulate: 0.00000347	areolate: 0.00000348	striate: 0.00000377	digitiform: 0.99996846*	clustered: 0.00000347	carinate: 0.00000347	squamalate: 0.00000347	threaded: 0.00000347	cristate: 0.00000347	granulate: 0.00000347
node 144: digitiform: 1
node 145: digitiform: 1
node 146: digitiform: 1
node 147: fine reticulate: 0.00002524	areolate: 0.00002627	striate: 0.00096118	digitiform: 0.99883971*	clustered: 0.00002462	carinate: 0.00002458	squamalate: 0.00002458	threaded: 0.00002462	cristate: 0.0000246	granulate: 0.0000246
node 148: fine reticulate: 0.00022805	areolate: 0.00022838	striate: 0.01567323	digitiform: 0.98250328*	clustered: 0.00022785	carinate: 0.00022784	squamalate: 0.00022784	threaded: 0.00022785	cristate: 0.00022784	granulate: 0.00022784
node 149: striate: 1
node 150: digitiform: 1
node 151: digitiform: 1
node 152: fine reticulate: 0.00538258	areolate: 0.00025742	striate: 0.00067773	digitiform: 0.99246876*	clustered: 0.00020405	carinate: 0.00020039	squamalate: 0.00020041	threaded: 0.00020443	cristate: 0.00020198	granulate: 0.00020225
node 153: fine reticulate: 0.02055643	areolate: 0.00031067	striate: 0.00044403	digitiform: 0.97692991*	clustered: 0.00029373	carinate: 0.00029257	squamalate: 0.00029258	threaded: 0.00029385	cristate: 0.00029307	granulate: 0.00029316
node 154: fine reticulate: 1
node 155: digitiform: 1
node 156: digitiform: 1
node 157: fine reticulate: 0.0125907	areolate: 0.00178743	striate: 0.02010239	digitiform: 0.94774294*	clustered: 0.01271265	carinate: 0.00097075	squamalate: 0.00097118	threaded: 0.00108393	cristate: 0.00101526	granulate: 0.00102279
node 158: fine reticulate: 0.02614901	areolate: 0.00200083	striate: 0.03299062	digitiform: 0.88905646*	clustered: 0.04167562	carinate: 0.00160513	squamalate: 0.00160533	threaded: 0.00165997	cristate: 0.00162669	granulate: 0.00163034
node 159: fine reticulate: 0.19766035*	areolate: 0.00622414	striate: 0.01814486	digitiform: 0.34744447*	clustered: 0.4001274*	carinate: 0.00607192	squamalate: 0.006072	threaded: 0.00609302	cristate: 0.00608022	granulate: 0.00608162
node 160: fine reticulate: 0.00299127	areolate: 0.00022279	striate: 0.00039518	digitiform: 0.00515739	clustered: 0.99012987*	carinate: 0.00022059	squamalate: 0.00022059	threaded: 0.00022089	cristate: 0.00022071	granulate: 0.00022073
node 161: clustered: 1
node 162: clustered: 1
node 163: fine reticulate: 1
node 164: fine reticulate: 0.0055165	areolate: 0.00122657	striate: 0.08922131	digitiform: 0.88996135*	clustered: 0.0082748	carinate: 0.00115628	squamalate: 0.00115631	threaded: 0.00116602	cristate: 0.00116011	granulate: 0.00116076
node 165: striate: 1
node 166: digitiform: 1
node 167: fine reticulate: 0.00007504	areolate: 0.00002965	striate: 0.00010661	digitiform: 0.99958118*	clustered: 0.00007555	carinate: 0.00002622	squamalate: 0.00002622	threaded: 0.00002669	cristate: 0.0000264	granulate: 0.00002644
node 168: digitiform: 1
node 169: digitiform: 1
node 170: fine reticulate: 0.00506107	areolate: 0.83800152*	striate: 0.00757557	digitiform: 0.13494536*	clustered: 0.00231294	carinate: 0.00229148	squamalate: 0.0022928	threaded: 0.00263946	cristate: 0.00242832	granulate: 0.00245148
node 171: fine reticulate: 0.00262076	areolate: 0.84645966*	striate: 0.00635395	digitiform: 0.13564861*	clustered: 0.00144784	carinate: 0.00143868	squamalate: 0.00143924	threaded: 0.0015872	cristate: 0.00149708	granulate: 0.00150697
node 172: fine reticulate: 0.00042587	areolate: 0.97728061*	striate: 0.00878018	digitiform: 0.01152616	clustered: 0.000328	carinate: 0.00032724	squamalate: 0.00032728	threaded: 0.00033963	cristate: 0.00033211	granulate: 0.00033293
node 173: fine reticulate: 0.00041822	areolate: 0.96583915*	striate: 0.02747312	digitiform: 0.00394042	clustered: 0.00038717	carinate: 0.00038692	squamalate: 0.00038694	threaded: 0.00039086	cristate: 0.00038847	granulate: 0.00038873
node 174: striate: 1
node 175: areolate: 1
node 176: areolate: 1
node 177: digitiform: 1
node 178: areolate: 1
node 179: fine reticulate: 0.4329259*	areolate: 0.02301945	striate: 0.04658515	digitiform: 0.08507907*	clustered: 0.01345998	carinate: 0.01335836	squamalate: 0.01338287	threaded: 0.19231531*	cristate: 0.08382232*	granulate: 0.09605159*
node 180: fine reticulate: 0.23933369*	areolate: 0.01787299	striate: 0.03327089*	digitiform: 0.05140202*	clustered: 0.01270829	carinate: 0.01265338	squamalate: 0.01266662	threaded: 0.32629099*	cristate: 0.13616689*	granulate: 0.15763423*
node 181: fine reticulate: 0.09637726*	areolate: 0.01012762	striate: 0.02036767*	digitiform: 0.02318577*	clustered: 0.00811619	carinate: 0.0080948	squamalate: 0.00809996	threaded: 0.52318848*	cristate: 0.05619813	granulate: 0.24624412*
node 182: fine reticulate: 0.00325078	areolate: 0.00054768	striate: 0.0008686	digitiform: 0.00095693	clustered: 0.00048464	carinate: 0.00048397	squamalate: 0.00048413	threaded: 0.98298405*	cristate: 0.00199155	granulate: 0.00794768
node 183: fine reticulate: 0.00011412	areolate: 0.00003161	striate: 0.00004141	digitiform: 0.00004411	clustered: 0.00002969	carinate: 0.00002967	squamalate: 0.00002967	threaded: 0.99934656*	cristate: 0.00007568	granulate: 0.00025748
node 184: fine reticulate: 0.00000512	areolate: 0.00000392	striate: 0.00000407	digitiform: 0.0000041	clustered: 0.0000039	carinate: 0.0000039	squamalate: 0.0000039	threaded: 0.99995935*	cristate: 0.00000456	granulate: 0.00000719
node 185: threaded: 1
node 186: threaded: 1
node 187: threaded: 1
node 188: fine reticulate: 0.00003269	areolate: 0.00001438	striate: 0.00001656	digitiform: 0.00001715	clustered: 0.00001395	carinate: 0.00001395	squamalate: 0.00001395	threaded: 0.99978869*	cristate: 0.00002416	granulate: 0.00006451
node 189: threaded: 1
node 190: threaded: 1
node 191: fine reticulate: 0.00246404	areolate: 0.00070788	striate: 0.0173865	digitiform: 0.00097376	clustered: 0.00066692	carinate: 0.00066649	squamalate: 0.00066659	threaded: 0.01115453	cristate: 0.00164594	granulate: 0.96366734*
node 192: fine reticulate: 0.0000468	areolate: 0.0000214	striate: 0.0002626	digitiform: 0.00002525	clustered: 0.00002081	carinate: 0.0000208	squamalate: 0.00002081	threaded: 0.00017248	cristate: 0.00003497	granulate: 0.99937408*
node 193: granulate: 1
node 194: granulate: 1
node 195: fine reticulate: 0.00108792	areolate: 0.00053068	striate: 0.03735098	digitiform: 0.00061505	clustered: 0.00051768	carinate: 0.00051755	squamalate: 0.00051758	threaded: 0.00384548	cristate: 0.00082833	granulate: 0.95418876*
node 196: striate: 1
node 197: granulate: 1
node 198: cristate: 1
node 199: fine reticulate: 0.9878307*	areolate: 0.00077726	striate: 0.00111604	digitiform: 0.00166944	clustered: 0.00063983	carinate: 0.00063837	squamalate: 0.00063872	threaded: 0.00321108	cristate: 0.00165137	granulate: 0.00182718
node 200: fine reticulate: 0.99951435*	areolate: 0.00003641	striate: 0.00004676	digitiform: 0.00006365	clustered: 0.00003222	carinate: 0.00003218	squamalate: 0.00003219	threaded: 0.0001107	cristate: 0.00006309	granulate: 0.00006846
node 201: fine reticulate: 0.99996211*	areolate: 0.00000396	striate: 0.00000411	digitiform: 0.00000435	clustered: 0.0000039	carinate: 0.0000039	squamalate: 0.0000039	threaded: 0.00000503	cristate: 0.00000434	granulate: 0.00000442
node 202: fine reticulate: 1
node 203: fine reticulate: 1
node 204: fine reticulate: 1
node 205: fine reticulate: 1
node 206: fine reticulate: 0.97126872*	areolate: 0.00216853	striate: 0.01102448	digitiform: 0.00339687	clustered: 0.00198369	carinate: 0.00198175	squamalate: 0.00199059	threaded: 0.00211274	cristate: 0.00203322	granulate: 0.0020394
node 207: fine reticulate: 0.99428043*	areolate: 0.00046856	striate: 0.00191267	digitiform: 0.00066886	clustered: 0.00043841	carinate: 0.0004381	squamalate: 0.00043954	threaded: 0.00045946	cristate: 0.00044649	granulate: 0.0004475
node 208: fine reticulate: 0.9988364*	areolate: 0.0001074	striate: 0.0002967	digitiform: 0.00013366	clustered: 0.00010345	carinate: 0.00010341	squamalate: 0.0001036	threaded: 0.00010621	cristate: 0.00010451	granulate: 0.00010464
node 209: fine reticulate: 0.99975788*	areolate: 0.0000254	striate: 0.00003839	digitiform: 0.0000272	clustered: 0.00002513	carinate: 0.00002513	squamalate: 0.00002514	threaded: 0.00002532	cristate: 0.0000252	granulate: 0.00002521
node 210: fine reticulate: 0.99987585*	areolate: 0.00001372	striate: 0.00001438	digitiform: 0.00001381	clustered: 0.0000137	carinate: 0.0000137	squamalate: 0.0000137	threaded: 0.00001371	cristate: 0.00001371	granulate: 0.00001371
node 211: fine reticulate: 0.99984096*	areolate: 0.00001767	striate: 0.00001771	digitiform: 0.00001767	clustered: 0.00001766	carinate: 0.00001766	squamalate: 0.00001766	threaded: 0.00001767	cristate: 0.00001766	granulate: 0.00001766
node 212: fine reticulate: 0.99988734*	areolate: 0.00001252	striate: 0.00001252	digitiform: 0.00001252	clustered: 0.00001252	carinate: 0.00001252	squamalate: 0.00001252	threaded: 0.00001252	cristate: 0.00001252	granulate: 0.00001252
node 213: fine reticulate: 0.99993175*	areolate: 0.00000758	striate: 0.00000758	digitiform: 0.00000758	clustered: 0.00000758	carinate: 0.00000758	squamalate: 0.00000758	threaded: 0.00000758	cristate: 0.00000758	granulate: 0.00000758
node 214: fine reticulate: 0.99996895*	areolate: 0.00000345	striate: 0.00000345	digitiform: 0.00000345	clustered: 0.00000345	carinate: 0.00000345	squamalate: 0.00000345	threaded: 0.00000345	cristate: 0.00000345	granulate: 0.00000345
node 215: fine reticulate: 1
node 216: fine reticulate: 1
node 217: fine reticulate: 1
node 218: fine reticulate: 1
node 219: fine reticulate: 1
node 220: fine reticulate: 0.99978261*	areolate: 0.00002415	striate: 0.00002416	digitiform: 0.00002416	clustered: 0.00002415	carinate: 0.00002415	squamalate: 0.00002415	threaded: 0.00002415	cristate: 0.00002415	granulate: 0.00002415
node 221: fine reticulate: 0.99996651*	areolate: 0.00000372	striate: 0.00000372	digitiform: 0.00000372	clustered: 0.00000372	carinate: 0.00000372	squamalate: 0.00000372	threaded: 0.00000372	cristate: 0.00000372	granulate: 0.00000372
node 222: fine reticulate: 1
node 223: fine reticulate: 1
node 224: fine reticulate: 1
node 225: fine reticulate: 0.99969371*	areolate: 0.00003402	striate: 0.0000341	digitiform: 0.00003403	clustered: 0.00003402	carinate: 0.00003402	squamalate: 0.00003402	threaded: 0.00003402	cristate: 0.00003402	granulate: 0.00003402
node 226: fine reticulate: 0.99996505*	areolate: 0.00000388	striate: 0.00000388	digitiform: 0.00000388	clustered: 0.00000388	carinate: 0.00000388	squamalate: 0.00000388	threaded: 0.00000388	cristate: 0.00000388	granulate: 0.00000388
node 227: fine reticulate: 1
node 228: fine reticulate: 1
node 229: fine reticulate: 1
node 230: fine reticulate: 1
node 231: fine reticulate: 1
node 232: fine reticulate: 0.99957531*	areolate: 0.0000461	striate: 0.00005551	digitiform: 0.00004741	clustered: 0.0000459	carinate: 0.0000459	squamalate: 0.00004591	threaded: 0.00004604	cristate: 0.00004596	granulate: 0.00004596
node 233: fine reticulate: 1
node 234: fine reticulate: 1
node 235: fine reticulate: 1

## Sheet: Character 4
Table S6. Ancestral states on each node
Character 4: periclinal cell wall
Marginal prob. recon. with model Mk1 (est.) [rate 0.0640474 [est.]] -log L.:58.90985422 (Opt.: width 0.0) Reporting likelihoods as Proportional Likelihoods; Threshold when decisions made: 2 Calc. by Maximum likelihood reconstruct (Generic categorical) (id# 1117)
node 2: concave: 0.34846664	convex: 0.65153336
node 3: concave: 0.18864731	convex: 0.81135269
node 4: concave: 0.12474657	convex: 0.87525343
node 5: concave: 0.0124378	convex: 0.9875622*
node 6: concave: 0.00774972	convex: 0.99225028*
node 7: concave: 0.01676638	convex: 0.98323362*
node 8: concave: 0.00686416	convex: 0.99313584*
node 9: concave: 0.00368727	convex: 0.99631273*
node 10: concave: 0.00210168	convex: 0.99789832*
node 11: concave: 0.00104477	convex: 0.99895523*
node 12: concave: 0.00128535	convex: 0.99871465*
node 13: concave: 0.00070674	convex: 0.99929326*
node 14: concave: 0.00030388	convex: 0.99969612*
node 15: convex: 1
node 16: convex: 1
node 17: convex: 1
node 18: concave: 0.00056022	convex: 0.99943978*
node 19: convex: 1
node 20: convex: 1
node 21: concave: 0.00148656	convex: 0.99851344*
node 22: concave: 0.00114262	convex: 0.99885738*
node 23: concave: 0.00068978	convex: 0.99931022*
node 24: concave: 0.00030287	convex: 0.99969713*
node 25: convex: 1
node 26: convex: 1
node 27: convex: 1
node 28: convex: 1
node 29: convex: 1
node 30: concave: 0.0022341	convex: 0.9977659*
node 31: concave: 0.0003953	convex: 0.9996047*
node 32: convex: 1
node 33: convex: 1
node 34: convex: 1
node 35: concave: 0.00276777	convex: 0.99723223*
node 36: concave: 0.00042724	convex: 0.99957276*
node 37: convex: 1
node 38: convex: 1
node 39: convex: 1
node 40: concave: 0.0276296	convex: 0.9723704*
node 41: concave: 0.05277955	convex: 0.94722045*
node 42: concave: 0.05700257	convex: 0.94299743*
node 43: concave: 0.11026417	convex: 0.88973583*
node 44: concave: 0.4067593	convex: 0.5932407
node 45: concave: 0.41796963	convex: 0.58203037
node 46: convex: 1
node 47: concave: 1
node 48: concave: 1
node 49: concave: 0.08060068	convex: 0.91939932*
node 50: concave: 0.13102507	convex: 0.86897493
node 51: concave: 1
node 52: convex: 1
node 53: convex: 1
node 54: convex: 1
node 55: concave: 0.29631491	convex: 0.70368509
node 56: concave: 0.95762045*	convex: 0.04237955
node 57: concave: 1
node 58: concave: 1
node 59: convex: 1
node 60: convex: 1
node 61: concave: 0.77053471	convex: 0.22946529
node 62: concave: 0.73800831	convex: 0.26199169
node 63: convex: 1
node 64: concave: 1
node 65: concave: 1
node 66: concave: 0.00939943	convex: 0.99060057*
node 67: concave: 0.01100042	convex: 0.98899958*
node 68: concave: 0.00230874	convex: 0.99769126*
node 69: concave: 0.00589952	convex: 0.99410048*
node 70: concave: 0.00137187	convex: 0.99862813*
node 71: concave: 0.00071701	convex: 0.99928299*
node 72: concave: 0.0003045	convex: 0.9996955*
node 73: convex: 1
node 74: convex: 1
node 75: convex: 1
node 76: concave: 0.00056287	convex: 0.99943713*
node 77: convex: 1
node 78: convex: 1
node 79: concave: 0.06530523	convex: 0.93469477*
node 80: concave: 0.05103226	convex: 0.94896774*
node 81: concave: 0.10501166	convex: 0.89498834*
node 82: convex: 1
node 83: concave: 1
node 84: convex: 1
node 85: concave: 1
node 86: concave: 0.00169002	convex: 0.99830998*
node 87: concave: 0.00082809	convex: 0.99917191*
node 88: concave: 0.00065242	convex: 0.99934758*
node 89: concave: 0.00030063	convex: 0.99969937*
node 90: convex: 1
node 91: convex: 1
node 92: convex: 1
node 93: concave: 0.00054623	convex: 0.99945377*
node 94: convex: 1
node 95: convex: 1
node 96: convex: 1
node 97: concave: 0.04631021	convex: 0.95368979*
node 98: concave: 0.0423848	convex: 0.9576152*
node 99: concave: 0.07213877	convex: 0.92786123*
node 100: concave: 0.20336726	convex: 0.79663274
node 101: concave: 0.90481735*	convex: 0.09518265
node 102: concave: 0.99404141*	convex: 0.00595859
node 103: concave: 1
node 104: concave: 1
node 105: concave: 1
node 106: convex: 1
node 107: convex: 1
node 108: concave: 0.00166167	convex: 0.99833833*
node 109: convex: 1
node 110: convex: 1
node 111: concave: 1
node 112: concave: 0.00179445	convex: 0.99820555*
node 113: concave: 0.00036899	convex: 0.99963101*
node 114: convex: 1
node 115: convex: 1
node 116: concave: 0.00036899	convex: 0.99963101*
node 117: convex: 1
node 118: convex: 1
node 119: !
node 120: convex: 1
node 121: !
node 122: concave: 1
node 123: concave: 0.14519856	convex: 0.85480144
node 124: concave: 0.04953229	convex: 0.95046771*
node 125: concave: 0.01854812	convex: 0.98145188*
node 126: concave: 0.01175715	convex: 0.98824285*
node 127: concave: 0.00981826	convex: 0.99018174*
node 128: concave: 0.02445671	convex: 0.97554329*
node 129: concave: 0.00661561	convex: 0.99338439*
node 130: concave: 0.00146438	convex: 0.99853562*
node 131: concave: 0.000728	convex: 0.999272*
node 132: concave: 0.00030516	convex: 0.99969484*
node 133: convex: 1
node 134: convex: 1
node 135: convex: 1
node 136: concave: 0.0005657	convex: 0.9994343*
node 137: convex: 1
node 138: convex: 1
node 139: convex: 1
node 140: concave: 1
node 141: concave: 0.00125447	convex: 0.99874553*
node 142: concave: 0.00070307	convex: 0.99929693*
node 143: concave: 0.00030366	convex: 0.99969634*
node 144: convex: 1
node 145: convex: 1
node 146: convex: 1
node 147: concave: 0.00070307	convex: 0.99929693*
node 148: concave: 0.00030366	convex: 0.99969634*
node 149: convex: 1
node 150: convex: 1
node 151: convex: 1
node 152: concave: 0.04094058	convex: 0.95905942*
node 153: concave: 0.0961333	convex: 0.9038667*
node 154: concave: 1
node 155: convex: 1
node 156: convex: 1
node 157: concave: 0.00839799	convex: 0.99160201*
node 158: concave: 0.00935624	convex: 0.99064376*
node 159: concave: 0.04107407	convex: 0.95892593*
node 160: concave: 0.00272001	convex: 0.99727999*
node 161: convex: 1
node 162: convex: 1
node 163: concave: 1
node 164: concave: 0.00080712	convex: 0.99919288*
node 165: convex: 1
node 166: convex: 1
node 167: concave: 0.00094656	convex: 0.99905344*
node 168: convex: 1
node 169: convex: 1
node 170: concave: 0.0086285	convex: 0.9913715*
node 171: concave: 0.00240214	convex: 0.99759786*
node 172: concave: 0.00083939	convex: 0.99916061*
node 173: concave: 0.00031182	convex: 0.99968818*
node 174: convex: 1
node 175: convex: 1
node 176: convex: 1
node 177: convex: 1
node 178: convex: 1
node 179: concave: 0.69272944	convex: 0.30727056
node 180: concave: 0.69342363	convex: 0.30657637
node 181: concave: 0.78555143	convex: 0.21444857
node 182: concave: 0.88237105*	convex: 0.11762895
node 183: concave: 0.98547331*	convex: 0.01452669
node 184: concave: 0.99886894*	convex: 0.00113106
node 185: concave: 1
node 186: concave: 1
node 187: concave: 1
node 188: concave: 0.79595336	convex: 0.20404664
node 189: convex: 1
node 190: concave: 1
node 191: concave: 0.72101544	convex: 0.27898456
node 192: concave: 0.98304023*	convex: 0.01695977
node 193: concave: 1
node 194: concave: 1
node 195: concave: 0.04341683	convex: 0.95658317*
node 196: convex: 1
node 197: convex: 1
node 198: convex: 1
node 199: concave: 0.97739864*	convex: 0.02260136
node 200: concave: 0.99676123*	convex: 0.00323877
node 201: concave: 0.99954456*	convex: 0.00045544
node 202: concave: 1
node 203: concave: 1
node 204: concave: 1
node 205: concave: 1
node 206: concave: 0.90002244*	convex: 0.09997756
node 207: concave: 0.95503231*	convex: 0.04496769
node 208: concave: 0.98175134*	convex: 0.01824866
node 209: concave: 0.9942159*	convex: 0.0057841
node 210: concave: 0.99776426*	convex: 0.00223574
node 211: concave: 0.99823695*	convex: 0.00176305
node 212: concave: 0.99880862*	convex: 0.00119138
node 213: concave: 0.99930443*	convex: 0.00069557
node 214: concave: 0.99969678*	convex: 0.00030322
node 215: concave: 1
node 216: concave: 1
node 217: concave: 1
node 218: concave: 1
node 219: concave: 1
node 220: concave: 0.99826358*	convex: 0.00173642
node 221: concave: 0.99963449*	convex: 0.00036551
node 222: concave: 1
node 223: concave: 1
node 224: concave: 1
node 225: concave: 0.99765085*	convex: 0.00234915
node 226: concave: 0.99959781*	convex: 0.00040219
node 227: concave: 1
node 228: concave: 1
node 229: concave: 1
node 230: concave: 1
node 231: concave: 1
node 232: concave: 0.99740681*	convex: 0.00259319
node 233: concave: 1
node 234: concave: 1
node 235: concave: 1

## Sheet: Character 5
Table S6. Ancestral states on each node
Character 5: anticlinal cell wall
Marginal prob. recon. with model Mk1 (est.) [rate 0.0482029 [est.]] -log L.:105.32665399 (Opt.: width 0.0) Reporting likelihoods as Proportional Likelihoods; Threshold when decisions made: 2 Calc. by Maximum likelihood reconstruct (Generic categorical) (id# 1117)
node 2: irregularly curved: 0.97412028*	straight: 0.01294541	unclear: 0.0129343
node 3: irregularly curved: 0.99242219*	straight: 0.00379644	unclear: 0.00378137
node 4: irregularly curved: 0.99378931*	straight: 0.00310689	unclear: 0.0031038
node 5: irregularly curved: 0.99926813*	straight: 0.0003632	unclear: 0.00036867
node 6: irregularly curved: 0.99813359*	straight: 0.00090239	unclear: 0.00096402
node 7: irregularly curved: 0.995381*	straight: 0.00262062	unclear: 0.00199838
node 8: irregularly curved: 0.99253186*	straight: 0.00489819	unclear: 0.00256995
node 9: irregularly curved: 0.95830464*	straight: 0.02911238	unclear: 0.01258298
node 10: irregularly curved: 0.86363004*	straight: 0.09422286	unclear: 0.04214709
node 11: irregularly curved: 0.84557642*	straight: 0.0890779	unclear: 0.06534568
node 12: irregularly curved: 0.548571	straight: 0.19858131	unclear: 0.2528477
node 13: irregularly curved: 0.11450421	straight: 0.17363368	unclear: 0.7118621
node 14: irregularly curved: 0.04021483	straight: 0.23663253	unclear: 0.72315264
node 15: straight: 1
node 16: unclear: 1
node 17: unclear: 1
node 18: irregularly curved: 0.6158085*	straight: 0.33105569*	unclear: 0.05313582
node 19: irregularly curved: 1
node 20: straight: 1
node 21: irregularly curved: 0.87181479*	straight: 0.06772469	unclear: 0.06046052
node 22: irregularly curved: 0.82580887*	straight: 0.08244239	unclear: 0.09174875
node 23: irregularly curved: 0.84623767*	straight: 0.11375679	unclear: 0.04000554
node 24: irregularly curved: 0.99223341*	straight: 0.00552679	unclear: 0.00223981
node 25: irregularly curved: 1
node 26: irregularly curved: 1
node 27: straight: 1
node 28: unclear: 1
node 29: irregularly curved: 1
node 30: irregularly curved: 0.05113698	straight: 0.85900358*	unclear: 0.08985944
node 31: irregularly curved: 0.01923889	straight: 0.83800628*	unclear: 0.14275482*
node 32: straight: 1
node 33: unclear: 1
node 34: straight: 1
node 35: irregularly curved: 0.96213487*	straight: 0.03354393	unclear: 0.0043212
node 36: irregularly curved: 0.91781907*	straight: 0.07843908	unclear: 0.00374184
node 37: irregularly curved: 1
node 38: straight: 1
node 39: irregularly curved: 1
node 40: irregularly curved: 0.99463082*	straight: 0.00278239	unclear: 0.00258678
node 41: irregularly curved: 0.99735895*	straight: 0.00117749	unclear: 0.00146356
node 42: irregularly curved: 0.99500336*	straight: 0.00168476	unclear: 0.00331188
node 43: irregularly curved: 0.98330276*	straight: 0.00423815	unclear: 0.01245909
node 44: irregularly curved: 0.98490843*	straight: 0.00161564	unclear: 0.01347593
node 45: irregularly curved: 0.93762973*	straight: 0.00284624	unclear: 0.05952402
node 46: unclear: 1
node 47: irregularly curved: 1
node 48: irregularly curved: 1
node 49: irregularly curved: 0.87990657*	straight: 0.04755485	unclear: 0.07253858
node 50: irregularly curved: 0.86303166*	straight: 0.11064506	unclear: 0.02632329
node 51: straight: 1
node 52: irregularly curved: 1
node 53: unclear: 1
node 54: irregularly curved: 1
node 55: irregularly curved: 0.99830882*	straight: 0.00084163	unclear: 0.00084955
node 56: irregularly curved: 0.99967755*	straight: 0.00016105	unclear: 0.0001614
node 57: irregularly curved: 1
node 58: irregularly curved: 1
node 59: irregularly curved: 1
node 60: irregularly curved: 1
node 61: irregularly curved: 0.99610101*	straight: 0.00195222	unclear: 0.00194677
node 62: irregularly curved: 0.99956947*	straight: 0.00021539	unclear: 0.00021514
node 63: irregularly curved: 1
node 64: irregularly curved: 1
node 65: irregularly curved: 1
node 66: irregularly curved: 0.98227899*	straight: 0.00676743	unclear: 0.01095358
node 67: irregularly curved: 0.99365835*	straight: 0.00237173	unclear: 0.00396992
node 68: irregularly curved: 0.99852395*	straight: 0.00088584	unclear: 0.00059021
node 69: irregularly curved: 0.99528326*	straight: 0.00374522	unclear: 0.00097152
node 70: irregularly curved: 0.99532379*	straight: 0.00133333	unclear: 0.00334288
node 71: irregularly curved: 0.99902162*	straight: 0.00039828	unclear: 0.0005801
node 72: irregularly curved: 0.99971244*	straight: 0.00013973	unclear: 0.00014783
node 73: irregularly curved: 1
node 74: irregularly curved: 1
node 75: irregularly curved: 1
node 76: irregularly curved: 0.90116895*	straight: 0.00474117	unclear: 0.09408988
node 77: irregularly curved: 1
node 78: unclear: 1
node 79: irregularly curved: 0.94481665*	straight: 0.05152901	unclear: 0.00365434
node 80: irregularly curved: 0.63154215*	straight: 0.36329094*	unclear: 0.00516691
node 81: irregularly curved: 0.61922909*	straight: 0.37674912*	unclear: 0.00402179
node 82: straight: 1
node 83: irregularly curved: 1
node 84: straight: 1
node 85: irregularly curved: 1
node 86: irregularly curved: 0.9985872*	straight: 0.0007326	unclear: 0.0006802
node 87: irregularly curved: 0.99929246*	straight: 0.00035632	unclear: 0.00035122
node 88: irregularly curved: 0.99941591*	straight: 0.00029228	unclear: 0.00029181
node 89: irregularly curved: 0.99973174*	straight: 0.00013414	unclear: 0.00013412
node 90: irregularly curved: 1
node 91: irregularly curved: 1
node 92: irregularly curved: 1
node 93: irregularly curved: 0.99949336*	straight: 0.00025338	unclear: 0.00025327
node 94: irregularly curved: 1
node 95: irregularly curved: 1
node 96: irregularly curved: 1
node 97: irregularly curved: 0.98549405*	straight: 0.00553935	unclear: 0.0089666
node 98: irregularly curved: 0.96142947*	straight: 0.01404976	unclear: 0.02452076
node 99: irregularly curved: 0.97427582*	straight: 0.00582931	unclear: 0.01989488
node 100: irregularly curved: 0.95964402*	straight: 0.00533198	unclear: 0.035024
node 101: irregularly curved: 0.99547685*	straight: 0.00091833	unclear: 0.00360482
node 102: irregularly curved: 0.99953892*	straight: 0.00017067	unclear: 0.00029041
node 103: irregularly curved: 1
node 104: irregularly curved: 1
node 105: irregularly curved: 1
node 106: unclear: 1
node 107: irregularly curved: 1
node 108: irregularly curved: 0.10262634	straight: 0.44527616	unclear: 0.4520975
node 109: unclear: 1
node 110: straight: 1
node 111: irregularly curved: 1
node 112: irregularly curved: 0.45456717	straight: 0.14682834	unclear: 0.39860449
node 113: irregularly curved: 0.57195786	straight: 0.2937839	unclear: 0.13425825
node 114: irregularly curved: 1
node 115: straight: 1
node 116: irregularly curved: 0.02169723	straight: 0.00798177	unclear: 0.970321*
node 117: unclear: 1
node 118: unclear: 1
node 119: !
node 120: irregularly curved: 1
node 121: !
node 122: irregularly curved: 1
node 123: irregularly curved: 0.99221341*	straight: 0.00397344	unclear: 0.00381315
node 124: irregularly curved: 0.99126533*	straight: 0.00451555	unclear: 0.00421912
node 125: irregularly curved: 0.99545171*	straight: 0.00200714	unclear: 0.00254115
node 126: irregularly curved: 0.99470765*	straight: 0.00184002	unclear: 0.00345233
node 127: irregularly curved: 0.99746979*	straight: 0.00093216	unclear: 0.00159805
node 128: irregularly curved: 0.99774635*	straight: 0.00106239	unclear: 0.00119126
node 129: irregularly curved: 0.99828255*	straight: 0.00090001	unclear: 0.00081744
node 130: irregularly curved: 0.99856575*	straight: 0.00098391	unclear: 0.00045034
node 131: irregularly curved: 0.99359738*	straight: 0.00561261	unclear: 0.00079001
node 132: irregularly curved: 0.94524742*	straight: 0.05217964	unclear: 0.00257294
node 133: irregularly curved: 1
node 134: straight: 1
node 135: irregularly curved: 1
node 136: irregularly curved: 0.99947488*	straight: 0.00026821	unclear: 0.00025691
node 137: irregularly curved: 1
node 138: irregularly curved: 1
node 139: irregularly curved: 1
node 140: irregularly curved: 1
node 141: irregularly curved: 0.98559669*	straight: 0.00131642	unclear: 0.0130869
node 142: irregularly curved: 0.98528911*	straight: 0.00101611	unclear: 0.01369478
node 143: irregularly curved: 0.9378021*	straight: 0.00264779	unclear: 0.05955011
node 144: irregularly curved: 1
node 145: unclear: 1
node 146: irregularly curved: 1
node 147: irregularly curved: 0.96042264*	straight: 0.00304895	unclear: 0.03652841
node 148: irregularly curved: 0.99782295*	straight: 0.00034246	unclear: 0.00183459
node 149: irregularly curved: 1
node 150: irregularly curved: 1
node 151: unclear: 1
node 152: irregularly curved: 0.86851937*	straight: 0.01200383	unclear: 0.11947681*
node 153: irregularly curved: 0.99332413*	straight: 0.00094298	unclear: 0.00573289
node 154: irregularly curved: 1
node 155: irregularly curved: 1
node 156: unclear: 1
node 157: irregularly curved: 0.98937304*	straight: 0.00270612	unclear: 0.00792083
node 158: irregularly curved: 0.98251917*	straight: 0.00191284	unclear: 0.01556799
node 159: irregularly curved: 0.89349189*	straight: 0.00524815	unclear: 0.10125996
node 160: irregularly curved: 0.04191111	straight: 0.00232341	unclear: 0.95576548*
node 161: unclear: 1
node 162: unclear: 1
node 163: irregularly curved: 1
node 164: irregularly curved: 0.99906682*	straight: 0.00032197	unclear: 0.00061121
node 165: irregularly curved: 1
node 166: irregularly curved: 1
node 167: irregularly curved: 0.99907227*	straight: 0.00042948	unclear: 0.00049825
node 168: irregularly curved: 1
node 169: irregularly curved: 1
node 170: irregularly curved: 0.79234214*	straight: 0.12235378*	unclear: 0.08530408
node 171: irregularly curved: 0.83643754*	straight: 0.05771793	unclear: 0.10584453
node 172: irregularly curved: 0.98323631*	straight: 0.00620463	unclear: 0.01055906
node 173: irregularly curved: 0.99893972*	straight: 0.0004331	unclear: 0.00062717
node 174: irregularly curved: 1
node 175: irregularly curved: 1
node 176: irregularly curved: 1
node 177: unclear: 1
node 178: straight: 1
node 179: irregularly curved: 0.99417082*	straight: 0.00330156	unclear: 0.00252762
node 180: irregularly curved: 0.99493747*	straight: 0.00349722	unclear: 0.00156531
node 181: irregularly curved: 0.99136727*	straight: 0.00756769	unclear: 0.00106504
node 182: irregularly curved: 0.99247626*	straight: 0.00667031	unclear: 0.00085343
node 183: irregularly curved: 0.99873872*	straight: 0.00089379	unclear: 0.00036749
node 184: irregularly curved: 0.99969859*	straight: 0.00016243	unclear: 0.00013898
node 185: irregularly curved: 1
node 186: irregularly curved: 1
node 187: irregularly curved: 1
node 188: irregularly curved: 0.89870314*	straight: 0.09664804	unclear: 0.00464883
node 189: straight: 1
node 190: irregularly curved: 1
node 191: irregularly curved: 0.89765514*	straight: 0.09741718	unclear: 0.00492768
node 192: irregularly curved: 0.99475038*	straight: 0.00468587	unclear: 0.00056375
node 193: irregularly curved: 1
node 194: irregularly curved: 1
node 195: irregularly curved: 0.04210508	straight: 0.95557737*	unclear: 0.00231755
node 196: straight: 1
node 197: straight: 1
node 198: irregularly curved: 1
node 199: irregularly curved: 0.99710229*	straight: 0.00146573	unclear: 0.00143198
node 200: irregularly curved: 0.99919832*	straight: 0.00040237	unclear: 0.00039932
node 201: irregularly curved: 0.99972109*	straight: 0.00013952	unclear: 0.00013939
node 202: irregularly curved: 1
node 203: irregularly curved: 1
node 204: irregularly curved: 1
node 205: irregularly curved: 1
node 206: irregularly curved: 0.9790677*	straight: 0.01046662	unclear: 0.01046569
node 207: irregularly curved: 0.98873182*	straight: 0.00563426	unclear: 0.00563392
node 208: irregularly curved: 0.99404864*	straight: 0.00297573	unclear: 0.00297563
node 209: irregularly curved: 0.99749389*	straight: 0.00125307	unclear: 0.00125305
node 210: irregularly curved: 0.99859953*	straight: 0.00070023	unclear: 0.00070023
node 211: irregularly curved: 0.99853238*	straight: 0.00073381	unclear: 0.00073381
node 212: irregularly curved: 0.9989519*	straight: 0.00052405	unclear: 0.00052405
node 213: irregularly curved: 0.99938207*	straight: 0.00030896	unclear: 0.00030896
node 214: irregularly curved: 0.99973008*	straight: 0.00013496	unclear: 0.00013496
node 215: irregularly curved: 1
node 216: irregularly curved: 1
node 217: irregularly curved: 1
node 218: irregularly curved: 1
node 219: irregularly curved: 1
node 220: irregularly curved: 0.99835366*	straight: 0.00082317	unclear: 0.00082317
node 221: irregularly curved: 0.99967974*	straight: 0.00016013	unclear: 0.00016013
node 222: irregularly curved: 1
node 223: irregularly curved: 1
node 224: irregularly curved: 1
node 225: irregularly curved: 0.99777762*	straight: 0.00111119	unclear: 0.00111119
node 226: irregularly curved: 0.99965154*	straight: 0.00017423	unclear: 0.00017423
node 227: irregularly curved: 1
node 228: irregularly curved: 1
node 229: irregularly curved: 1
node 230: irregularly curved: 1
node 231: irregularly curved: 1
node 232: irregularly curved: 0.99783035*	straight: 0.00108482	unclear: 0.00108482
node 233: irregularly curved: 1
node 234: irregularly curved: 1
node 235: irregularly curved: 1
